# Supplementary material for: High‐efficiency delivery of CRISPR‐Cas9 by engineered probiotics enables precise microbiome editing
Source: Mol Syst Biol. 2021 Oct 19;17(10):e10335. doi: 10.15252/msb.202110335 (PMC8527022; doi:10.15252/msb.202110335)
Supplement: Supplementary file 3 — Dataset EV1 [file MSB-17-e10335-s001.xlsx]

## Sheet: Content
Dataset EV1: TP114 mutagenesis nucleotide variant calling.
Sheet 1: eA_Mutant_Libraries, mutations found in TP114 libraries evolved on agar and their putative impact
Sheet 2: eB_Mutant_Libraries, mutations found in TP114 libraries evolved in broth and their putative impact
Sheet 4: eA_Mutant_Clones, mutations found in TP114 clones evolved on agar and their putative impact
Sheet 4: eB_Mutant_Clones, mutations found in TP114 clones evolved in broth and their putative impact

## Sheet: eA_Mutant_Libraries
CHROM	POS	REF	ALT	Annotation	Putative_impact	Gene_Name	Gene_ID	HGVS_c	HGVS_p	CDS_position_CDS_len	Protein_position_Protein_len	Initial_library	eA11	eA12	eA13	eA21	eA22	eA23	eA31	eA32	eA33	eA41	eA42	eA43	eA51	eA52	eA53
TP114	60	G	T	missense_variant	MODERATE	yhaB	gene-yhaB	c.38G>T	p.Arg13Leu	38/303	13/100												4
TP114	72	T	C	missense_variant	MODERATE	yhaB	gene-yhaB	c.50T>C	p.Val17Ala	50/303	17/100																3.92157
TP114	337	G	T	missense_variant	MODERATE	yhaA	gene-yhaA	c.16G>T	p.Asp6Tyr	16/258	1985-06-01																3.33333
TP114	367	C	T	missense_variant	MODERATE	yhaA	gene-yhaA	c.46C>T	p.His16Tyr	46/258	16/85													3.07692
TP114	403	C	T	missense_variant	MODERATE	yhaA	gene-yhaA	c.82C>T	p.Pro28Ser	82/258	28/85											3.37079
TP114	552	T	C	synonymous_variant	LOW	yhaA	gene-yhaA	c.231T>C	p.Gly77Gly	231/258	77/85				3.44828
TP114	690	G	T	synonymous_variant	LOW	traA	gene-traA	c.108G>T	p.Ala36Ala	108/996	36/331													4.34783
TP114	768	G	T	synonymous_variant	LOW	traA	gene-traA	c.186G>T	p.Thr62Thr	186/996	62/331									3.1746
TP114	782	C	A	missense_variant	MODERATE	traA	gene-traA	c.200C>A	p.Ala67Glu	200/996	67/331								3.22581
TP114	841	C	A	missense_variant	MODERATE	traA	gene-traA	c.259C>A	p.Pro87Thr	259/996	87/331								2.5641
TP114	855	C	A	missense_variant	MODERATE	traA	gene-traA	c.273C>A	p.His91Gln	273/996	91/331													3.27869
TP114	856	G	T	missense_variant	MODERATE	traA	gene-traA	c.274G>T	p.Ala92Ser	274/996	92/331																3.07692
TP114	861	C	A	synonymous_variant	LOW	traA	gene-traA	c.279C>A	p.Gly93Gly	279/996	93/331											2.17391
TP114	904	A	G	missense_variant	MODERATE	traA	gene-traA	c.322A>G	p.Thr108Ala	322/996	108/331									3.33333
TP114	1026	G	T	synonymous_variant	LOW	traA	gene-traA	c.444G>T	p.Gly148Gly	444/996	148/331																5
TP114	1148	C	T	missense_variant	MODERATE	traA	gene-traA	c.566C>T	p.Ser189Leu	566/996	189/331											2.32558
TP114	1180	G	T	missense_variant	MODERATE	traA	gene-traA	c.598G>T	p.Gly200Cys	598/996	200/331											2.8169
TP114	1258	G	A	missense_variant	MODERATE	traA	gene-traA	c.676G>A	p.Val226Ile	676/996	226/331															4.34783
TP114	1265	C	A	missense_variant	MODERATE	traA	gene-traA	c.683C>A	p.Pro228His	683/996	228/331				2.8169
TP114	1298	T	C	missense_variant	MODERATE	traA	gene-traA	c.716T>C	p.Val239Ala	716/996	239/331								2.66667	7.84314
TP114	1336	A	G	missense_variant	MODERATE	traA	gene-traA	c.754A>G	p.Ile252Val	754/996	252/331							3.22581						4.22535
TP114	1492	C	A	missense_variant	MODERATE	traA	gene-traA	c.910C>A	p.Pro304Thr	910/996	304/331																3.125
TP114	1503	C	A	missense_variant	MODERATE	traA	gene-traA	c.921C>A	p.Phe307Leu	921/996	307/331				2.40964
TP114	1507	A	G	missense_variant	MODERATE	traA	gene-traA	c.925A>G	p.Asn309Asp	925/996	309/331			3.125
TP114	1529	C	T	missense_variant	MODERATE	traA	gene-traA	c.947C>T	p.Ser316Leu	947/996	316/331			3.77358				3.07692
TP114	1543	G	T	stop_gained	HIGH	traA	gene-traA	c.961G>T	p.Gly321*	961/996	321/331								3.37079
TP114	1589	A	T	missense_variant	MODERATE	trbJ	gene-trbJ	c.6A>T	p.Lys2Asn	6/645	2/214			3.63636
TP114	1650	G	T	missense_variant	MODERATE	trbJ	gene-trbJ	c.67G>T	p.Ala23Ser	67/645	23/214					3.0303
TP114	1681	C	A	missense_variant	MODERATE	trbJ	gene-trbJ	c.98C>A	p.Ala33Glu	98/645	33/214																2.8169
TP114	1714	G	T	missense_variant	MODERATE	trbJ	gene-trbJ	c.131G>T	p.Arg44Leu	131/645	44/214					3.44828
TP114	1722	G	T	stop_gained	HIGH	trbJ	gene-trbJ	c.139G>T	p.Glu47*	139/645	47/214							2.5974	2.83019
TP114	1723	A	C	missense_variant	MODERATE	trbJ	gene-trbJ	c.140A>C	p.Glu47Ala	140/645	47/214								2.88462
TP114	1731	A	C	synonymous_variant	LOW	trbJ	gene-trbJ	c.148A>C	p.Arg50Arg	148/645	50/214								1.94175
TP114	1743	C	G	missense_variant	MODERATE	trbJ	gene-trbJ	c.160C>G	p.Gln54Glu	160/645	54/214													2.5974
TP114	1753	A	T	missense_variant	MODERATE	trbJ	gene-trbJ	c.170A>T	p.Gln57Leu	170/645	57/214													2.46914
TP114	1761	G	T	stop_gained	HIGH	trbJ	gene-trbJ	c.178G>T	p.Glu60*	178/645	60/214		2.17391
TP114	1779	G	T	missense_variant	MODERATE	trbJ	gene-trbJ	c.196G>T	p.Ala66Ser	196/645	66/214				2.53165
TP114	1790	G	T	missense_variant	MODERATE	trbJ	gene-trbJ	c.207G>T	p.Gln69His	207/645	69/214																4.7619
TP114	1912	C	A	stop_gained	HIGH	trbJ	gene-trbJ	c.329C>A	p.Ser110*	329/645	110/214												4.7619
TP114	1972	C	A	missense_variant	MODERATE	trbJ	gene-trbJ	c.389C>A	p.Ala130Asp	389/645	130/214								2.12766
TP114	2093	C	A	missense_variant	MODERATE	trbJ	gene-trbJ	c.510C>A	p.Asn170Lys	510/645	170/214									2.5
TP114	2142	G	C	missense_variant	MODERATE	trbJ	gene-trbJ	c.559G>C	p.Asp187His	559/645	187/214			2.22222			3.44828									3.7037
TP114	2365	C	A	stop_gained	HIGH	TP114-05	gene-TP114-05	c.129C>A	p.Cys43*	129/225	43/74									3.1746
TP114	2411	G	T	missense_variant	MODERATE	TP114-05	gene-TP114-05	c.175G>T	p.Ala59Ser	175/225	59/74								2.40964
TP114	2508	G	T	intergenic_region	MODIFIER	TP114-05-ygiA	gene-TP114-05-gene-ygiA	n.2508G>T											3.94737
TP114	2533	T	C	intergenic_region	MODIFIER	TP114-05-ygiA	gene-TP114-05-gene-ygiA	n.2533T>C													4.16667			22.2222			17.5439
TP114	2546	G	T	intergenic_region	MODIFIER	TP114-05-ygiA	gene-TP114-05-gene-ygiA	n.2546G>T															3.38983
TP114	2547	C	A	intergenic_region	MODIFIER	TP114-05-ygiA	gene-TP114-05-gene-ygiA	n.2547C>A									3.0303
TP114	2628	T	C	intergenic_region	MODIFIER	TP114-05-ygiA	gene-TP114-05-gene-ygiA	n.2628T>C															4.34783
TP114	2701	C	A	missense_variant	MODERATE	ygiA	gene-ygiA	c.697G>T	p.Gly233Cys	697/714	233/237													3.92157
TP114	2706	G	C	missense_variant	MODERATE	ygiA	gene-ygiA	c.692C>G	p.Ala231Gly	692/714	231/237								2.77778
TP114	2712	G	T	missense_variant	MODERATE	ygiA	gene-ygiA	c.686C>A	p.Pro229His	686/714	229/237				3.27869
TP114	2777	C	G	synonymous_variant	LOW	ygiA	gene-ygiA	c.621G>C	p.Ala207Ala	621/714	207/237									3.7037
TP114	2862	C	A	missense_variant	MODERATE	ygiA	gene-ygiA	c.536G>T	p.Cys179Phe	536/714	179/237			5								1.92308
TP114	2904	G	T	missense_variant	MODERATE	ygiA	gene-ygiA	c.494C>A	p.Ser165Tyr	494/714	165/237															3.77358
TP114	3048	C	A	missense_variant	MODERATE	ygiA	gene-ygiA	c.350G>T	p.Gly117Val	350/714	117/237				2.89855
TP114	3208	C	T	missense_variant	MODERATE	ygiA	gene-ygiA	c.190G>A	p.Glu64Lys	190/714	64/237									4.7619
TP114	3240	T	C	missense_variant	MODERATE	ygiA	gene-ygiA	c.158A>G	p.Tyr53Cys	158/714	53/237											2.35294
TP114	3314	C	T	synonymous_variant	LOW	ygiA	gene-ygiA	c.84G>A	p.Arg28Arg	84/714	28/237					4.7619
TP114	3350	G	A	synonymous_variant	LOW	ygiA	gene-ygiA	c.48C>T	p.Ala16Ala	48/714	16/237																4.16667
TP114	3418	T	C	intergenic_region	MODIFIER	ygiA-yggB	gene-ygiA-gene-yggB	n.3418T>C				2					4	3.50877	3.7037
TP114	3573	C	G	synonymous_variant	LOW	yggB	gene-yggB	c.33C>G	p.Ala11Ala	33/636	11/211				2.77778
TP114	3589	G	T	missense_variant	MODERATE	yggB	gene-yggB	c.49G>T	p.Gly17Cys	49/636	17/211									3.22581
TP114	3700	C	A	missense_variant	MODERATE	yggB	gene-yggB	c.160C>A	p.Pro54Thr	160/636	54/211													3.38983
TP114	3745	C	A	synonymous_variant	LOW	yggB	gene-yggB	c.205C>A	p.Arg69Arg	205/636	69/211							3.92157
TP114	3791	G	T	missense_variant	MODERATE	yggB	gene-yggB	c.251G>T	p.Ser84Ile	251/636	84/211																2.98507
TP114	4101	G	T	synonymous_variant	LOW	yggB	gene-yggB	c.561G>T	p.Val187Val	561/636	187/211													5.88235
TP114	4114	G	T	stop_gained	HIGH	yggB	gene-yggB	c.574G>T	p.Gly192*	574/636	192/211														5.12821
TP114	4204	C	A	intergenic_region	MODIFIER	yggB-kikA	gene-yggB-gene-kikA	n.4204C>A						7.69231
TP114	4491	C	A	missense_variant	MODERATE	kikA	gene-kikA	c.249C>A	p.Asp83Glu	249/300	83/99				3.63636
TP114	4602	C	A	missense_variant	MODERATE	pilL	gene-pilL	c.58C>A	p.Pro20Thr	58/1236	20/411				3.0303
TP114	4665	G	T	missense_variant	MODERATE	pilL	gene-pilL	c.121G>T	p.Ala41Ser	121/1236	41/411														3.125
TP114	4689	A	T	missense_variant	MODERATE	pilL	gene-pilL	c.145A>T	p.Ile49Phe	145/1236	49/411				3.27869
TP114	4778	C	A	synonymous_variant	LOW	pilL	gene-pilL	c.234C>A	p.Pro78Pro	234/1236	78/411											2.43902
TP114	4781	G	T	synonymous_variant	LOW	pilL	gene-pilL	c.237G>T	p.Ala79Ala	237/1236	79/411													3.63636
TP114	4871	G	T	synonymous_variant	LOW	pilL	gene-pilL	c.327G>T	p.Pro109Pro	327/1236	109/411				3.1746
TP114	4882	G	T	missense_variant	MODERATE	pilL	gene-pilL	c.338G>T	p.Ser113Ile	338/1236	113/411													3.07692
TP114	4921	G	T	missense_variant	MODERATE	pilL	gene-pilL	c.377G>T	p.Gly126Val	377/1236	126/411													3.125
TP114	5048	G	T	synonymous_variant	LOW	pilL	gene-pilL	c.504G>T	p.Pro168Pro	504/1236	168/411						3.84615
TP114	5214	G	T	missense_variant	MODERATE	pilL	gene-pilL	c.670G>T	p.Ala224Ser	670/1236	224/411											2.98507
TP114	5248	G	A	missense_variant	MODERATE	pilL	gene-pilL	c.704G>A	p.Arg235His	704/1236	235/411								2.73973
TP114	5263	G	T	missense_variant	MODERATE	pilL	gene-pilL	c.719G>T	p.Trp240Leu	719/1236	240/411										4.65116
TP114	5357	G	T	synonymous_variant	LOW	pilL	gene-pilL	c.813G>T	p.Leu271Leu	813/1236	271/411															4
TP114	5474	G	T	synonymous_variant	LOW	pilL	gene-pilL	c.930G>T	p.Pro310Pro	930/1236	310/411													3.50877
TP114	5581	C	A	missense_variant	MODERATE	pilL	gene-pilL	c.1037C>A	p.Pro346Gln	1037/1236	346/411														6.38298
TP114	5612	G	T	missense_variant	MODERATE	pilL	gene-pilL	c.1068G>T	p.Trp356Cys	1068/1236	356/411													4.25532
TP114	5678	A	G	synonymous_variant	LOW	pilL	gene-pilL	c.1134A>G	p.Leu378Leu	1134/1236	378/411								2.53165
TP114	5707	C	A	missense_variant	MODERATE	pilL	gene-pilL	c.1163C>A	p.Ala388Glu	1163/1236	388/411											2.46914
TP114	5878	G	A	synonymous_variant	LOW	pilM	gene-pilM	c.93G>A	p.Lys31Lys	93/438	31/145						2.89855
TP114	5890	A	G	synonymous_variant	LOW	pilM	gene-pilM	c.105A>G	p.Ala35Ala	105/438	35/145								2.12766			7.40741			7.04225
TP114	5904	T	C	missense_variant	MODERATE	pilM	gene-pilM	c.119T>C	p.Ile40Thr	119/438	40/145								1.9802
TP114	5921	G	T	missense_variant	MODERATE	pilM	gene-pilM	c.136G>T	p.Ala46Ser	136/438	46/145							2.63158
TP114	5955	C	A	missense_variant	MODERATE	pilM	gene-pilM	c.170C>A	p.Pro57Gln	170/438	57/145																2.5
TP114	5993	C	A	missense_variant	MODERATE	pilM	gene-pilM	c.208C>A	p.Gln70Lys	208/438	70/145								2.32558
TP114	5998	C	A	synonymous_variant	LOW	pilM	gene-pilM	c.213C>A	p.Ile71Ile	213/438	71/145									3.22581
TP114	6064	C	A	synonymous_variant	LOW	pilM	gene-pilM	c.279C>A	p.Ala93Ala	279/438	93/145															6.81818
TP114	6095	C	G	missense_variant	MODERATE	pilM	gene-pilM	c.310C>G	p.Gln104Glu	310/438	104/145								2.35294
TP114	6158	G	T	missense_variant	MODERATE	pilM	gene-pilM	c.373G>T	p.Gly125Trp	373/438	125/145			4.08163
TP114	6194	C	A	missense_variant	MODERATE	pilM	gene-pilM	c.409C>A	p.Pro137Thr	409/438	137/145				4.08163
TP114	6282	G	T	intergenic_region	MODIFIER	pilM-ygeA	gene-pilM-gene-ygeA	n.6282G>T																3.92157
TP114	6366	G	T	stop_gained	HIGH	ygeA	gene-ygeA	c.25G>T	p.Glu9*	25/399	9/132							4.08163
TP114	6380	C	A	synonymous_variant	LOW	ygeA	gene-ygeA	c.39C>A	p.Ala13Ala	39/399	13/132		3.50877
TP114	6512	C	A	synonymous_variant	LOW	ygeA	gene-ygeA	c.171C>A	p.Ile57Ile	171/399	57/132								2.5974
TP114	6528	C	T	stop_gained	HIGH	ygeA	gene-ygeA	c.187C>T	p.Gln63*	187/399	63/132						3.125
TP114	6585	C	A	missense_variant	MODERATE	ygeA	gene-ygeA	c.244C>A	p.Leu82Met	244/399	82/132														4.25532
TP114	6615	G	T	missense_variant	MODERATE	ygeA	gene-ygeA	c.274G>T	p.Gly92Trp	274/399	92/132											4.28571
TP114	6787	A	G	synonymous_variant	LOW	traB	gene-traB	c.27A>G	p.Ala9Ala	27/585	9/194																4.16667
TP114	6788	G	T	missense_variant	MODERATE	traB	gene-traB	c.28G>T	p.Ala10Ser	28/585	10/194						4.65116
TP114	6822	C	A	missense_variant	MODERATE	traB	gene-traB	c.62C>A	p.Pro21His	62/585	21/194					5.17241
TP114	6975	C	A	missense_variant	MODERATE	traB	gene-traB	c.215C>A	p.Ala72Glu	215/585	72/194			4.44444
TP114	7215	G	T	missense_variant	MODERATE	traB	gene-traB	c.455G>T	p.Arg152Leu	455/585	152/194													2.98507
TP114	7287	C	A	missense_variant	MODERATE	traB	gene-traB	c.527C>A	p.Pro176His	527/585	176/194		3.92157
TP114	7321	G	T	missense_variant	MODERATE	traB	gene-traB	c.561G>T	p.Trp187Cys	561/585	187/194														5.71429
TP114	7332	G	T	missense_variant	MODERATE	traB	gene-traB	c.572G>T	p.Gly191Val	572/585	191/194						4.34783
TP114	7468	G	T	missense_variant	MODERATE	traC	gene-traC	c.124G>T	p.Ala42Ser	124/291	42/96								2.0202
TP114	7497	G	T	missense_variant	MODERATE	traC	gene-traC	c.153G>T	p.Leu51Phe	153/291	51/96														3.33333
TP114	7563	G	T	missense_variant	MODERATE	traC	gene-traC	c.219G>T	p.Met73Ile	219/291	73/96																3.38983
TP114	7733	G	T	stop_gained	HIGH	traD	gene-traD	c.28G>T	p.Glu10*	28/321	10/106											2.32558
TP114	7821	C	A	missense_variant	MODERATE	traD	gene-traD	c.116C>A	p.Ala39Asp	116/321	39/106									6.97674
TP114	7854	G	T	missense_variant	MODERATE	traD	gene-traD	c.149G>T	p.Trp50Leu	149/321	50/106															5.88235
TP114	7994	G	T	missense_variant	MODERATE	traD	gene-traD	c.289G>T	p.Asp97Tyr	289/321	97/106		4.65116
TP114	8131	G	T	missense_variant	MODERATE	traE	gene-traE	c.100G>T	p.Asp34Tyr	100/2358	34/785										6.38298
TP114	8182	G	T	stop_gained	HIGH	traE	gene-traE	c.151G>T	p.Glu51*	151/2358	51/785		2.5
TP114	8267	G	T	missense_variant	MODERATE	traE	gene-traE	c.236G>T	p.Trp79Leu	236/2358	79/785								3.75
TP114	8272	C	A	missense_variant	MODERATE	traE	gene-traE	c.241C>A	p.His81Asn	241/2358	81/785													5.55556
TP114	8419	G	T	missense_variant	MODERATE	traE	gene-traE	c.388G>T	p.Asp130Tyr	388/2358	130/785											2.08333
TP114	8595	C	G	synonymous_variant	LOW	traE	gene-traE	c.564C>G	p.Thr188Thr	564/2358	188/785				2.94118
TP114	8596	C	G	missense_variant	MODERATE	traE	gene-traE	c.565C>G	p.Pro189Ala	565/2358	189/785															3.77358
TP114	8671	G	T	missense_variant	MODERATE	traE	gene-traE	c.640G>T	p.Asp214Tyr	640/2358	214/785													3.27869
TP114	8863	G	T	missense_variant	MODERATE	traE	gene-traE	c.832G>T	p.Ala278Ser	832/2358	278/785											2.06186
TP114	8909	C	A	missense_variant	MODERATE	traE	gene-traE	c.878C>A	p.Ala293Glu	878/2358	293/785										5.55556					4.87805
TP114	8944	G	T	missense_variant	MODERATE	traE	gene-traE	c.913G>T	p.Ala305Ser	913/2358	305/785											2.29885
TP114	9005	C	A	missense_variant	MODERATE	traE	gene-traE	c.974C>A	p.Ala325Asp	974/2358	325/785											3.27869
TP114	9033	C	A	missense_variant	MODERATE	traE	gene-traE	c.1002C>A	p.Phe334Leu	1002/2358	334/785														4.87805
TP114	9167	C	A	missense_variant	MODERATE	traE	gene-traE	c.1136C>A	p.Ser379Tyr	1136/2358	379/785								3.125
TP114	9356	C	A	missense_variant	MODERATE	traE	gene-traE	c.1325C>A	p.Thr442Lys	1325/2358	442/785									4.16667
TP114	9512	C	A	missense_variant	MODERATE	traE	gene-traE	c.1481C>A	p.Pro494Gln	1481/2358	494/785				4.44444
TP114	9519	G	T	synonymous_variant	LOW	traE	gene-traE	c.1488G>T	p.Ser496Ser	1488/2358	496/785								3.07692
TP114	9523	G	T	missense_variant	MODERATE	traE	gene-traE	c.1492G>T	p.Val498Phe	1492/2358	498/785								2.98507
TP114	9541	G	T	missense_variant	MODERATE	traE	gene-traE	c.1510G>T	p.Ala504Ser	1510/2358	504/785															5.26316
TP114	9587	G	T	missense_variant	MODERATE	traE	gene-traE	c.1556G>T	p.Gly519Val	1556/2358	519/785		3.38983														4.08163
TP114	9594	C	A	synonymous_variant	LOW	traE	gene-traE	c.1563C>A	p.Pro521Pro	1563/2358	521/785	2.27273						4.08163
TP114	9601	G	T	missense_variant	MODERATE	traE	gene-traE	c.1570G>T	p.Asp524Tyr	1570/2358	524/785										5.55556
TP114	9753	G	T	synonymous_variant	LOW	traE	gene-traE	c.1722G>T	p.Ala574Ala	1722/2358	574/785												6.25
TP114	9767	G	T	missense_variant	MODERATE	traE	gene-traE	c.1736G>T	p.Arg579Leu	1736/2358	579/785															6.45161
TP114	9894	C	A	synonymous_variant	LOW	traE	gene-traE	c.1863C>A	p.Ile621Ile	1863/2358	621/785									5.26316
TP114	9983	G	T	missense_variant	MODERATE	traE	gene-traE	c.1952G>T	p.Ser651Ile	1952/2358	651/785								2.53165
TP114	10129	G	T	stop_gained	HIGH	traE	gene-traE	c.2098G>T	p.Glu700*	2098/2358	700/785											4.10959
TP114	10191	G	T	missense_variant	MODERATE	traE	gene-traE	c.2160G>T	p.Lys720Asn	2160/2358	720/785			4.34783
TP114	10325	C	A	missense_variant	MODERATE	traE	gene-traE	c.2294C>A	p.Ala765Asp	2294/2358	765/785														4.25532
TP114	10377	C	A	synonymous_variant	LOW	traE	gene-traE	c.2346C>A	p.Arg782Arg	2346/2358	782/785		4.16667
TP114	10492	G	T	missense_variant	MODERATE	traF	gene-traF	c.72G>T	p.Gln24His	72/135	24/44																4.34783
TP114	10557	G	T	start_lost	HIGH	traG	gene-traG	c.3G>T	p.Met1?	3/735	1/244							4.7619
TP114	10771	C	A	missense_variant	MODERATE	traG	gene-traG	c.217C>A	p.Pro73Thr	217/735	73/244											2.5
TP114	10783	G	T	missense_variant	MODERATE	traG	gene-traG	c.229G>T	p.Ala77Ser	229/735	77/244											2.43902
TP114	10819	G	T	stop_gained	HIGH	traG	gene-traG	c.265G>T	p.Gly89*	265/735	89/244															4
TP114	10858	G	T	stop_gained	HIGH	traG	gene-traG	c.304G>T	p.Glu102*	304/735	102/244															3.27869
TP114	10903	C	T	missense_variant	MODERATE	traG	gene-traG	c.349C>T	p.Leu117Phe	349/735	117/244			5.26316	3.57143			3.84615
TP114	11001	C	A	synonymous_variant	LOW	traG	gene-traG	c.447C>A	p.Thr149Thr	447/735	149/244								2.53165
TP114	11037	G	T	synonymous_variant	LOW	traG	gene-traG	c.483G>T	p.Leu161Leu	483/735	161/244											2.10526
TP114	11371	C	A	stop_gained	HIGH	traH	gene-traH	c.17C>A	p.Ser6*	17/702	6/233							3.38983
TP114	11433	G	T	missense_variant	MODERATE	traH	gene-traH	c.79G>T	p.Val27Leu	79/702	27/233					2.89855
TP114	11493	G	T	stop_gained	HIGH	traH	gene-traH	c.139G>T	p.Gly47*	139/702	47/233																3.0303
TP114	11524	C	A	stop_gained	HIGH	traH	gene-traH	c.170C>A	p.Ser57*	170/702	57/233				2.98507
TP114	11725	G	T	missense_variant	MODERATE	traH	gene-traH	c.371G>T	p.Gly124Val	371/702	124/233											2.43902
TP114	11781	G	C	missense_variant	MODERATE	traH	gene-traH	c.427G>C	p.Val143Leu	427/702	143/233													3.38983
TP114	11847	C	A	missense_variant	MODERATE	traH	gene-traH	c.493C>A	p.Arg165Ser	493/702	165/233											2.22222
TP114	11858	C	A	synonymous_variant	LOW	traH	gene-traH	c.504C>A	p.Ala168Ala	504/702	168/233													3.1746	5.26316
TP114	11883	G	T	stop_gained	HIGH	traH	gene-traH	c.529G>T	p.Gly177*	529/702	177/233								2.35294
TP114	11921	G	T	synonymous_variant	LOW	traH	gene-traH	c.567G>T	p.Val189Val	567/702	189/233							3.7037
TP114	11923	C	A	missense_variant	MODERATE	traH	gene-traH	c.569C>A	p.Ala190Asp	569/702	190/233				5
TP114	11929	A	G	missense_variant	MODERATE	traH	gene-traH	c.575A>G	p.Asn192Ser	575/702	192/233													3.22581			9.61538
TP114	12030	G	T	missense_variant	MODERATE	traH	gene-traH	c.676G>T	p.Val226Leu	676/702	226/233											2.10526
TP114	12323	C	A	missense_variant	MODERATE	traI	gene-traI	c.278C>A	p.Ala93Asp	278/1140	93/379											2.46914
TP114	12406	G	T	missense_variant	MODERATE	traI	gene-traI	c.361G>T	p.Asp121Tyr	361/1140	121/379					4.87805
TP114	12458	G	T	missense_variant	MODERATE	traI	gene-traI	c.413G>T	p.Gly138Val	413/1140	138/379										5.40541
TP114	12565	G	T	missense_variant	MODERATE	traI	gene-traI	c.520G>T	p.Asp174Tyr	520/1140	174/379																3.92157
TP114	12576	G	T	missense_variant	MODERATE	traI	gene-traI	c.531G>T	p.Gln177His	531/1140	177/379													4.08163
TP114	12578	G	T	missense_variant	MODERATE	traI	gene-traI	c.533G>T	p.Gly178Val	533/1140	178/379								4.08163
TP114	12725	G	T	missense_variant	MODERATE	traI	gene-traI	c.680G>T	p.Trp227Leu	680/1140	227/379		2.43902
TP114	12767	T	C	missense_variant	MODERATE	traI	gene-traI	c.722T>C	p.Leu241Ser	722/1140	241/379								2.40964			20.8333			19.2982
TP114	12866	G	T	missense_variant	MODERATE	traI	gene-traI	c.821G>T	p.Gly274Val	821/1140	274/379												3.44828
TP114	12900	C	A	synonymous_variant	LOW	traI	gene-traI	c.855C>A	p.Gly285Gly	855/1140	285/379																3.27869
TP114	12967	G	T	missense_variant	MODERATE	traI	gene-traI	c.922G>T	p.Gly308Cys	922/1140	308/379														4.47761
TP114	13114	A	T	missense_variant	MODERATE	traI	gene-traI	c.1069A>T	p.Asn357Tyr	1069/1140	357/379				4.08163
TP114	13210	A	T	missense_variant	MODERATE	traJ	gene-traJ	c.7A>T	p.Asn3Tyr	7/1056	3/351							3.0303						2.5974
TP114	13224	C	G	synonymous_variant	LOW	traJ	gene-traJ	c.21C>G	p.Thr7Thr	21/1056	7/351					3.77358
TP114	13241	C	A	missense_variant	MODERATE	traJ	gene-traJ	c.38C>A	p.Pro13Gln	38/1056	13/351													2.46914
TP114	13295	C	A	missense_variant	MODERATE	traJ	gene-traJ	c.92C>A	p.Ser31Tyr	92/1056	31/351								2.32558
TP114	13323	A	T	missense_variant	MODERATE	traJ	gene-traJ	c.120A>T	p.Glu40Asp	120/1056	40/351	2.63158			6.94444		5.7971								4.44444
TP114	13326	A	T	synonymous_variant	LOW	traJ	gene-traJ	c.123A>T	p.Ile41Ile	123/1056	41/351	2.7027			6.84932		6.15385								4.54545
TP114	13339	C	A	missense_variant	MODERATE	traJ	gene-traJ	c.136C>A	p.Pro46Thr	136/1056	46/351					3.44828
TP114	13506	G	T	synonymous_variant	LOW	traJ	gene-traJ	c.303G>T	p.Gly101Gly	303/1056	101/351		3.27869
TP114	13540	G	T	stop_gained	HIGH	traJ	gene-traJ	c.337G>T	p.Glu113*	337/1056	113/351					3.33333
TP114	13616	G	T	missense_variant	MODERATE	traJ	gene-traJ	c.413G>T	p.Gly138Val	413/1056	138/351							3.63636
TP114	13780	G	T	missense_variant	MODERATE	traJ	gene-traJ	c.577G>T	p.Gly193Cys	577/1056	193/351											3.22581
TP114	13848	C	A	synonymous_variant	LOW	traJ	gene-traJ	c.645C>A	p.Thr215Thr	645/1056	215/351						5.12821
TP114	13946	C	A	missense_variant	MODERATE	traJ	gene-traJ	c.743C>A	p.Ala248Glu	743/1056	248/351		3.33333
TP114	13984	G	T	stop_gained	HIGH	traJ	gene-traJ	c.781G>T	p.Glu261*	781/1056	261/351													3.125
TP114	14055	C	A	synonymous_variant	LOW	traJ	gene-traJ	c.852C>A	p.Thr284Thr	852/1056	284/351																3.92157
TP114	14062	G	T	missense_variant	MODERATE	traJ	gene-traJ	c.859G>T	p.Ala287Ser	859/1056	287/351				3.07692
TP114	14151	G	T	missense_variant	MODERATE	traJ	gene-traJ	c.948G>T	p.Met316Ile	948/1056	316/351		2.8169
TP114	14156	C	A	missense_variant	MODERATE	traJ	gene-traJ	c.953C>A	p.Thr318Lys	953/1056	318/351								2.06186
TP114	14277	G	T	start_lost	HIGH	traK	gene-traK	c.3G>T	p.Met1?	1959-03-01	1/652												6.06061
TP114	14305	C	A	missense_variant	MODERATE	traK	gene-traK	c.31C>A	p.Leu11Ile	31/1959	11/652								3.92157
TP114	14343	C	A	synonymous_variant	LOW	traK	gene-traK	c.69C>A	p.Ala23Ala	69/1959	23/652													3.07692
TP114	14400	G	T	missense_variant	MODERATE	traK	gene-traK	c.126G>T	p.Leu42Phe	126/1959	42/652				3.79747
TP114	14476	G	T	missense_variant	MODERATE	traK	gene-traK	c.202G>T	p.Ala68Ser	202/1959	68/652															6.52174
TP114	14485	G	T	stop_gained	HIGH	traK	gene-traK	c.211G>T	p.Gly71*	211/1959	71/652																3.07692
TP114	14493	C	A	missense_variant	MODERATE	traK	gene-traK	c.219C>A	p.Ser73Arg	219/1959	73/652										5.26316
TP114	14581	G	T	missense_variant	MODERATE	traK	gene-traK	c.307G>T	p.Ala103Ser	307/1959	103/652						5.55556
TP114	14619	G	T	synonymous_variant	LOW	traK	gene-traK	c.345G>T	p.Pro115Pro	345/1959	115/652											3.125
TP114	14673	G	T	missense_variant	MODERATE	traK	gene-traK	c.399G>T	p.Lys133Asn	399/1959	133/652											4
TP114	14777	G	T	missense_variant	MODERATE	traK	gene-traK	c.503G>T	p.Cys168Phe	503/1959	168/652																3.77358
TP114	14828	G	T	missense_variant	MODERATE	traK	gene-traK	c.554G>T	p.Trp185Leu	554/1959	185/652													3.22581
TP114	14863	G	T	missense_variant	MODERATE	traK	gene-traK	c.589G>T	p.Gly197Trp	589/1959	197/652											2.66667
TP114	14873	G	T	missense_variant	MODERATE	traK	gene-traK	c.599G>T	p.Cys200Phe	599/1959	200/652				3.22581
TP114	15000	G	T	synonymous_variant	LOW	traK	gene-traK	c.726G>T	p.Leu242Leu	726/1959	242/652							4.25532
TP114	15050	C	A	missense_variant	MODERATE	traK	gene-traK	c.776C>A	p.Ser259Tyr	776/1959	259/652			4.08163
TP114	15102	G	T	missense_variant	MODERATE	traK	gene-traK	c.828G>T	p.Lys276Asn	828/1959	276/652						5.12821
TP114	15302	G	T	missense_variant	MODERATE	traK	gene-traK	c.1028G>T	p.Arg343Leu	1028/1959	343/652													4.16667
TP114	15375	G	T	synonymous_variant	LOW	traK	gene-traK	c.1101G>T	p.Ala367Ala	1101/1959	367/652											2.7027
TP114	15489	C	T	synonymous_variant	LOW	traK	gene-traK	c.1215C>T	p.Phe405Phe	1215/1959	405/652																3.84615
TP114	15498	G	T	synonymous_variant	LOW	traK	gene-traK	c.1224G>T	p.Leu408Leu	1224/1959	408/652													3.57143
TP114	15504	T	C	synonymous_variant	LOW	traK	gene-traK	c.1230T>C	p.Asn410Asn	1230/1959	410/652								3.07692
TP114	15540	C	A	missense_variant	MODERATE	traK	gene-traK	c.1266C>A	p.Asp422Glu	1266/1959	422/652												5
TP114	15568	G	T	missense_variant	MODERATE	traK	gene-traK	c.1294G>T	p.Asp432Tyr	1294/1959	432/652								2.89855
TP114	15568	G	C	missense_variant	MODERATE	traK	gene-traK	c.1294G>C	p.Asp432His	1294/1959	432/652															4.34783
TP114	15628	G	T	missense_variant	MODERATE	traK	gene-traK	c.1354G>T	p.Gly452Cys	1354/1959	452/652													4.7619
TP114	15658	C	A	missense_variant	MODERATE	traK	gene-traK	c.1384C>A	p.Gln462Lys	1384/1959	462/652								2.17391
TP114	15675	G	T	synonymous_variant	LOW	traK	gene-traK	c.1401G>T	p.Gly467Gly	1401/1959	467/652											2.12766
TP114	15693	C	A	stop_gained	HIGH	traK	gene-traK	c.1419C>A	p.Tyr473*	1419/1959	473/652												4.54545
TP114	15703	G	T	stop_gained	HIGH	traK	gene-traK	c.1429G>T	p.Gly477*	1429/1959	477/652																3.22581
TP114	15712	A	G	missense_variant	MODERATE	traK	gene-traK	c.1438A>G	p.Thr480Ala	1438/1959	480/652								2.22222
TP114	15798	G	T	synonymous_variant	LOW	traK	gene-traK	c.1524G>T	p.Gly508Gly	1524/1959	508/652			6.25			6.45161										4.25532
TP114	15989	G	T	missense_variant	MODERATE	traK	gene-traK	c.1715G>T	p.Arg572Leu	1715/1959	572/652												7.5
TP114	16043	G	T	missense_variant	MODERATE	traK	gene-traK	c.1769G>T	p.Arg590Leu	1769/1959	590/652											2.5974
TP114	16144	G	A	missense_variant	MODERATE	traK	gene-traK	c.1870G>A	p.Ala624Thr	1870/1959	624/652												17.1429			4.08163
TP114	16172	G	C	missense_variant	MODERATE	traK	gene-traK	c.1898G>C	p.Gly633Ala	1898/1959	633/652		3.92157
TP114	16172	G	T	missense_variant	MODERATE	traK	gene-traK	c.1898G>T	p.Gly633Val	1898/1959	633/652													4
TP114	16235	C	A	intergenic_region	MODIFIER	traK-pilN	gene-traK-gene-pilN	n.16235C>A											2.40964
TP114	16261	C	A	intergenic_region	MODIFIER	traK-pilN	gene-traK-gene-pilN	n.16261C>A														3.2967
TP114	16346	C	A	missense_variant	MODERATE	pilN	gene-pilN	c.63C>A	p.Phe21Leu	63/1644	21/547											2.27273
TP114	16377	G	T	stop_gained	HIGH	pilN	gene-pilN	c.94G>T	p.Glu32*	94/1644	32/547		4.83871
TP114	16387	C	A	missense_variant	MODERATE	pilN	gene-pilN	c.104C>A	p.Ala35Glu	104/1644	35/547											2.12766
TP114	16551	C	A	missense_variant	MODERATE	pilN	gene-pilN	c.268C>A	p.Gln90Lys	268/1644	90/547						5
TP114	16557	G	T	missense_variant	MODERATE	pilN	gene-pilN	c.274G>T	p.Ala92Ser	274/1644	92/547								2.27273
TP114	16646	A	T	synonymous_variant	LOW	pilN	gene-pilN	c.363A>T	p.Thr121Thr	363/1644	121/547										4.34783
TP114	16677	G	T	missense_variant	MODERATE	pilN	gene-pilN	c.394G>T	p.Asp132Tyr	394/1644	132/547											2.40964
TP114	16730	C	T	synonymous_variant	LOW	pilN	gene-pilN	c.447C>T	p.Val149Val	447/1644	149/547														5.55556
TP114	16923	G	T	missense_variant	MODERATE	pilN	gene-pilN	c.640G>T	p.Gly214Cys	640/1644	214/547	2.24719														3.77358
TP114	16941	G	T	missense_variant	MODERATE	pilN	gene-pilN	c.658G>T	p.Gly220Cys	658/1644	220/547							4.7619
TP114	16977	G	T	missense_variant	MODERATE	pilN	gene-pilN	c.694G>T	p.Gly232Cys	694/1644	232/547						4.44444
TP114	17027	G	T	synonymous_variant	LOW	pilN	gene-pilN	c.744G>T	p.Leu248Leu	744/1644	248/547		2.98507
TP114	17107	C	A	missense_variant	MODERATE	pilN	gene-pilN	c.824C>A	p.Thr275Lys	824/1644	275/547		3.57143
TP114	17119	C	A	missense_variant	MODERATE	pilN	gene-pilN	c.836C>A	p.Thr279Asn	836/1644	279/547								2.7027
TP114	17122	C	A	missense_variant	MODERATE	pilN	gene-pilN	c.839C>A	p.Pro280Gln	839/1644	280/547					4.25532
TP114	17146	A	G	missense_variant	MODERATE	pilN	gene-pilN	c.863A>G	p.Glu288Gly	863/1644	288/547				3.57143
TP114	17178	C	T	missense_variant	MODERATE	pilN	gene-pilN	c.895C>T	p.Arg299Cys	895/1644	299/547											2.5
TP114	17334	G	T	missense_variant	MODERATE	pilN	gene-pilN	c.1051G>T	p.Val351Leu	1051/1644	351/547			5.26316
TP114	17349	G	T	missense_variant	MODERATE	pilN	gene-pilN	c.1066G>T	p.Gly356Cys	1066/1644	356/547							3.92157				2.98507
TP114	17358	G	T	missense_variant	MODERATE	pilN	gene-pilN	c.1075G>T	p.Ala359Ser	1075/1644	359/547								3.07692
TP114	17389	C	A	stop_gained	HIGH	pilN	gene-pilN	c.1106C>A	p.Ser369*	1106/1644	369/547											3.33333
TP114	17520	G	T	stop_gained	HIGH	pilN	gene-pilN	c.1237G>T	p.Gly413*	1237/1644	413/547								2.15054
TP114	17544	G	T	missense_variant	MODERATE	pilN	gene-pilN	c.1261G>T	p.Ala421Ser	1261/1644	421/547									2.98507
TP114	17570	G	T	missense_variant	MODERATE	pilN	gene-pilN	c.1287G>T	p.Met429Ile	1287/1644	429/547								2.35294
TP114	17584	A	G	missense_variant	MODERATE	pilN	gene-pilN	c.1301A>G	p.Tyr434Cys	1301/1644	434/547												4.25532			9.80392
TP114	17593	C	A	missense_variant	MODERATE	pilN	gene-pilN	c.1310C>A	p.Pro437Gln	1310/1644	437/547															4.25532
TP114	17671	G	T	missense_variant	MODERATE	pilN	gene-pilN	c.1388G>T	p.Gly463Val	1388/1644	463/547								2.38095
TP114	17741	G	T	missense_variant	MODERATE	pilN	gene-pilN	c.1458G>T	p.Gln486His	1458/1644	486/547								2.29885
TP114	17830	G	T	missense_variant	MODERATE	pilN	gene-pilN	c.1547G>T	p.Gly516Val	1547/1644	516/547													5.55556
TP114	17849	C	A	synonymous_variant	LOW	pilN	gene-pilN	c.1566C>A	p.Gly522Gly	1566/1644	522/547																4.7619
TP114	17885	G	T	synonymous_variant	LOW	pilN	gene-pilN	c.1602G>T	p.Val534Val	1602/1644	534/547								3.0303
TP114	18023	A	C	intergenic_region	MODIFIER	pilN-pilO	gene-pilN-gene-pilO	n.18023A>C										5.88235
TP114	18143	G	T	intergenic_region	MODIFIER	pilN-pilO	gene-pilN-gene-pilO	n.18143G>T											2.85714
TP114	18255	C	A	missense_variant	MODERATE	pilO	gene-pilO	c.89C>A	p.Pro30His	89/1122	30/373															3.92157
TP114	18266	G	T	missense_variant	MODERATE	pilO	gene-pilO	c.100G>T	p.Ala34Ser	100/1122	34/373			3.57143
TP114	18313	T	C	synonymous_variant	LOW	pilO	gene-pilO	c.147T>C	p.Asn49Asn	147/1122	49/373								2.04082
TP114	18362	G	T	missense_variant	MODERATE	pilO	gene-pilO	c.196G>T	p.Ala66Ser	196/1122	66/373			3.57143
TP114	18502	G	T	missense_variant	MODERATE	pilO	gene-pilO	c.336G>T	p.Glu112Asp	336/1122	112/373											2.89855			3.33333
TP114	18516	G	T	missense_variant	MODERATE	pilO	gene-pilO	c.350G>T	p.Arg117Leu	350/1122	117/373													3.57143
TP114	18567	C	A	missense_variant	MODERATE	pilO	gene-pilO	c.401C>A	p.Ala134Asp	401/1122	134/373								2.77778								6
TP114	18621	C	G	missense_variant	MODERATE	pilO	gene-pilO	c.455C>G	p.Ala152Gly	455/1122	152/373																4.25532
TP114	18668	A	G	missense_variant	MODERATE	pilO	gene-pilO	c.502A>G	p.Lys168Glu	502/1122	168/373			4.54545
TP114	18859	G	T	synonymous_variant	LOW	pilO	gene-pilO	c.693G>T	p.Thr231Thr	693/1122	231/373											2.53165
TP114	18995	G	T	missense_variant	MODERATE	pilO	gene-pilO	c.829G>T	p.Asp277Tyr	829/1122	277/373									5.12821
TP114	19153	G	T	missense_variant	MODERATE	pilO	gene-pilO	c.987G>T	p.Gln329His	987/1122	329/373			5	3.7037
TP114	19236	A	C	missense_variant	MODERATE	pilO	gene-pilO	c.1070A>C	p.Glu357Ala	1070/1122	357/373								2.5641
TP114	19270	C	A	missense_variant	MODERATE	pilO	gene-pilO	c.1104C>A	p.Phe368Leu	1104/1122	368/373											2.38095
TP114	19278	A	G	missense_variant	MODERATE	pilO	gene-pilO	c.1112A>G	p.Lys371Arg	1112/1122	371/373		3.22581
TP114	19294	C	A	missense_variant	MODERATE	pilP	gene-pilP	c.44C>A	p.Thr15Lys	44/516	15/171													3.57143
TP114	19349	C	G	missense_variant	MODERATE	pilP	gene-pilP	c.99C>G	p.Ser33Arg	99/516	33/171																5.35714
TP114	19381	C	A	missense_variant	MODERATE	pilP	gene-pilP	c.131C>A	p.Pro44Gln	131/516	44/171											2.1978
TP114	19427	C	T	synonymous_variant	LOW	pilP	gene-pilP	c.177C>T	p.Tyr59Tyr	177/516	59/171											2.0202
TP114	19524	G	T	missense_variant	MODERATE	pilP	gene-pilP	c.274G>T	p.Gly92Trp	274/516	92/171									6.66667
TP114	19526	G	T	synonymous_variant	LOW	pilP	gene-pilP	c.276G>T	p.Gly92Gly	276/516	92/171										5
TP114	19570	C	A	missense_variant	MODERATE	pilP	gene-pilP	c.320C>A	p.Ala107Asp	320/516	107/171						3.92157
TP114	19589	T	C	synonymous_variant	LOW	pilP	gene-pilP	c.339T>C	p.Val113Val	339/516	113/171									3.1746
TP114	19670	G	A	synonymous_variant	LOW	pilP	gene-pilP	c.420G>A	p.Gly140Gly	420/516	140/171																5
TP114	19803	G	T	missense_variant	MODERATE	pilQ	gene-pilQ	c.13G>T	p.Asp5Tyr	13/1539	5/512							3.92157
TP114	19815	C	A	missense_variant	MODERATE	pilQ	gene-pilQ	c.25C>A	p.Pro9Thr	25/1539	9/512							3.33333
TP114	19876	T	A	missense_variant	MODERATE	pilQ	gene-pilQ	c.86T>A	p.Val29Asp	86/1539	29/512	7.29167		3.22581	6.45161		8.77193	6.06061							6.34921
TP114	19877	T	A	synonymous_variant	LOW	pilQ	gene-pilQ	c.87T>A	p.Val29Val	87/1539	29/512	7.29167		3.22581	6.45161		8.77193	6.15385							3.1746
TP114	19880	G	A	synonymous_variant	LOW	pilQ	gene-pilQ	c.90G>A	p.Gln30Gln	90/1539	30/512													19.3548			20.9677
TP114	19905	G	T	stop_gained	HIGH	pilQ	gene-pilQ	c.115G>T	p.Gly39*	115/1539	39/512								2.63158
TP114	20056	GC	G	frameshift_variant	HIGH	pilQ	gene-pilQ	c.267delC	p.Ser89fs	267/1539	89/512															6.25
TP114	20103	G	T	stop_gained	HIGH	pilQ	gene-pilQ	c.313G>T	p.Gly105*	313/1539	105/512		5.45455						3.75
TP114	20111	C	A	synonymous_variant	LOW	pilQ	gene-pilQ	c.321C>A	p.Ser107Ser	321/1539	107/512								2.46914
TP114	20256	G	T	missense_variant	MODERATE	pilQ	gene-pilQ	c.466G>T	p.Val156Phe	466/1539	156/512				3.22581
TP114	20298	G	T	missense_variant	MODERATE	pilQ	gene-pilQ	c.508G>T	p.Ala170Ser	508/1539	170/512							5.12821
TP114	20518	C	A	missense_variant	MODERATE	pilQ	gene-pilQ	c.728C>A	p.Thr243Lys	728/1539	243/512								2.94118
TP114	20673	G	T	missense_variant	MODERATE	pilQ	gene-pilQ	c.883G>T	p.Ala295Ser	883/1539	295/512						5					2.85714
TP114	20673	G	C	missense_variant	MODERATE	pilQ	gene-pilQ	c.883G>C	p.Ala295Pro	883/1539	295/512																3.84615
TP114	20683	A	G	missense_variant	MODERATE	pilQ	gene-pilQ	c.893A>G	p.Asp298Gly	893/1539	298/512															5
TP114	20933	G	T	synonymous_variant	LOW	pilQ	gene-pilQ	c.1143G>T	p.Arg381Arg	1143/1539	381/512									4.25532
TP114	20974	C	A	missense_variant	MODERATE	pilQ	gene-pilQ	c.1184C>A	p.Ala395Asp	1184/1539	395/512															3.50877
TP114	20981	G	T	missense_variant	MODERATE	pilQ	gene-pilQ	c.1191G>T	p.Met397Ile	1191/1539	397/512		4.61538		2.98507
TP114	21068	C	A	stop_gained	HIGH	pilQ	gene-pilQ	c.1278C>A	p.Cys426*	1278/1539	426/512				3.27869
TP114	21121	C	A	stop_gained	HIGH	pilQ	gene-pilQ	c.1331C>A	p.Ser444*	1331/1539	444/512														4.54545
TP114	21151	G	T	missense_variant	MODERATE	pilQ	gene-pilQ	c.1361G>T	p.Arg454Leu	1361/1539	454/512											2.73973
TP114	21264	G	T	missense_variant	MODERATE	pilQ	gene-pilQ	c.1474G>T	p.Ala492Ser	1474/1539	492/512				3.77358
TP114	21279	C	A	missense_variant	MODERATE	pilQ	gene-pilQ	c.1489C>A	p.Pro497Thr	1489/1539	497/512													3.77358
TP114	21322	G	T	start_lost	HIGH	pilR	gene-pilR	c.3G>T	p.Met1?	3/1110	1/369														4.54545
TP114	21338	T	A	missense_variant	MODERATE	pilR	gene-pilR	c.19T>A	p.Phe7Ile	19/1110	7/369				5.26316
TP114	21437	T	C	synonymous_variant	LOW	pilR	gene-pilR	c.118T>C	p.Leu40Leu	118/1110	40/369							2.85714
TP114	21472	G	A	synonymous_variant	LOW	pilR	gene-pilR	c.153G>A	p.Lys51Lys	153/1110	51/369															3.57143
TP114	21560	C	A	missense_variant	MODERATE	pilR	gene-pilR	c.241C>A	p.Leu81Ile	241/1110	81/369								3.92157					4.87805
TP114	21565	T	G	missense_variant	MODERATE	pilR	gene-pilR	c.246T>G	p.Asn82Lys	246/1110	82/369								3.84615
TP114	21706	T	C	synonymous_variant	LOW	pilR	gene-pilR	c.387T>C	p.Arg129Arg	387/1110	129/369											8.53659
TP114	21793	C	G	missense_variant	MODERATE	pilR	gene-pilR	c.474C>G	p.His158Gln	474/1110	158/369													2.43902
TP114	21821	C	A	missense_variant	MODERATE	pilR	gene-pilR	c.502C>A	p.Leu168Ile	502/1110	168/369															2.98507
TP114	21883	G	T	synonymous_variant	LOW	pilR	gene-pilR	c.564G>T	p.Leu188Leu	564/1110	188/369															2.98507
TP114	21933	T	C	missense_variant	MODERATE	pilR	gene-pilR	c.614T>C	p.Leu205Pro	614/1110	205/369									3.84615
TP114	21966	C	A	missense_variant	MODERATE	pilR	gene-pilR	c.647C>A	p.Pro216Gln	647/1110	216/369											3.44828
TP114	22087	G	T	synonymous_variant	LOW	pilR	gene-pilR	c.768G>T	p.Leu256Leu	768/1110	256/369								2.5
TP114	22184	G	T	missense_variant	MODERATE	pilR	gene-pilR	c.865G>T	p.Ala289Ser	865/1110	289/369												5.26316
TP114	22211	C	A	missense_variant	MODERATE	pilR	gene-pilR	c.892C>A	p.Pro298Thr	892/1110	298/369															3.50877
TP114	22370	G	T	missense_variant	MODERATE	pilR	gene-pilR	c.1051G>T	p.Ala351Ser	1051/1110	351/369											2.24719
TP114	22431	C	A	intergenic_region	MODIFIER	pilR-pilS	gene-pilR-gene-pilS	n.22431C>A														2.1978
TP114	22462	G	T	intergenic_region	MODIFIER	pilR-pilS	gene-pilR-gene-pilS	n.22462G>T									5.55556							4.25532
TP114	22526	C	A	missense_variant	MODERATE	pilS	gene-pilS	c.53C>A	p.Ala18Glu	53/558	18/185					4.34783
TP114	22531	C	A	missense_variant	MODERATE	pilS	gene-pilS	c.58C>A	p.Arg20Ser	58/558	20/185			3.92157
TP114	22543	C	T	stop_gained	HIGH	pilS	gene-pilS	c.70C>T	p.Gln24*	70/558	24/185														8.33333
TP114	22598	T	C	missense_variant	MODERATE	pilS	gene-pilS	c.125T>C	p.Val42Ala	125/558	42/185			3.1746			3.84615	2.94118				1.17647
TP114	22605	A	T	synonymous_variant	LOW	pilS	gene-pilS	c.132A>T	p.Ala44Ala	132/558	44/185			3.1746			4					2.40964
TP114	22612	G	A	missense_variant	MODERATE	pilS	gene-pilS	c.139G>A	p.Ala47Thr	139/558	47/185			3.125								1.23457
TP114	22640	C	A	missense_variant	MODERATE	pilS	gene-pilS	c.167C>A	p.Ser56Tyr	167/558	56/185								1.9802
TP114	22673	T	C	missense_variant	MODERATE	pilS	gene-pilS	c.200T>C	p.Val67Ala	200/558	67/185											14.2857			30.6452
TP114	22705	A	T	stop_gained	HIGH	pilS	gene-pilS	c.232A>T	p.Lys78*	232/558	78/185													3.0303
TP114	22717	C	A	missense_variant	MODERATE	pilS	gene-pilS	c.244C>A	p.Arg82Ser	244/558	82/185					4.34783
TP114	22817	G	T	missense_variant	MODERATE	pilS	gene-pilS	c.344G>T	p.Trp115Leu	344/558	115/185		4.54545
TP114	23018	G	T	missense_variant	MODERATE	pilS	gene-pilS	c.545G>T	p.Ser182Ile	545/558	182/185																3.07692
TP114	23038	A	T	intergenic_region	MODIFIER	pilS-pilT	gene-pilS-gene-pilT	n.23038A>T												3.7037
TP114	23045	T	A	intergenic_region	MODIFIER	pilS-pilT	gene-pilS-gene-pilT	n.23045T>A														5.06329
TP114	23048	G	A	intergenic_region	MODIFIER	pilS-pilT	gene-pilS-gene-pilT	n.23048G>A										4.25532
TP114	23087	G	T	intergenic_region	MODIFIER	pilS-pilT	gene-pilS-gene-pilT	n.23087G>T										4.16667
TP114	23126	C	A	stop_gained	HIGH	pilT	gene-pilT	c.29C>A	p.Ser10*	29/483	10/160									3.27869
TP114	23185	T	C	missense_variant	MODERATE	pilT	gene-pilT	c.88T>C	p.Phe30Leu	88/483	30/160																2.73973
TP114	23192	C	A	missense_variant	MODERATE	pilT	gene-pilT	c.95C>A	p.Ala32Asp	95/483	32/160									3.22581
TP114	23232	C	A	synonymous_variant	LOW	pilT	gene-pilT	c.135C>A	p.Pro45Pro	135/483	45/160																3.33333
TP114	23239	C	G	missense_variant	MODERATE	pilT	gene-pilT	c.142C>G	p.Leu48Val	142/483	48/160			3.92157
TP114	23290	C	A	missense_variant	MODERATE	pilT	gene-pilT	c.193C>A	p.His65Asn	193/483	65/160				4.41176
TP114	23365	C	A	missense_variant	MODERATE	pilT	gene-pilT	c.268C>A	p.Leu90Met	268/483	90/160														4.08163
TP114	23378	G	T	missense_variant	MODERATE	pilT	gene-pilT	c.281G>T	p.Gly94Val	281/483	94/160																3.57143
TP114	23379	C	A	synonymous_variant	LOW	pilT	gene-pilT	c.282C>A	p.Gly94Gly	282/483	94/160							3.57143
TP114	23384	T	C	missense_variant	MODERATE	pilT	gene-pilT	c.287T>C	p.Ile96Thr	287/483	96/160													7.84314			10.5263
TP114	23437	G	T	missense_variant	MODERATE	pilT	gene-pilT	c.340G>T	p.Ala114Ser	340/483	114/160											2.35294
TP114	23461	C	G	missense_variant	MODERATE	pilT	gene-pilT	c.364C>G	p.Gln122Glu	364/483	122/160		2.7027
TP114	23471	G	T	missense_variant	MODERATE	pilT	gene-pilT	c.374G>T	p.Gly125Val	374/483	125/160	2.77778						6.52174			4.34783
TP114	23632	G	A	missense_variant	MODERATE	pilU	gene-pilU	c.49G>A	p.Val17Ile	49/636	17/211													2.73973
TP114	23700	C	A	synonymous_variant	LOW	pilU	gene-pilU	c.117C>A	p.Thr39Thr	117/636	39/211								2.66667
TP114	23797	GT	G	frameshift_variant	HIGH	pilU	gene-pilU	c.218delT	p.Phe73fs	218/636	73/211											3.06122
TP114	23807	C	A	missense_variant	MODERATE	pilU	gene-pilU	c.224C>A	p.Ala75Asp	224/636	75/211															3.77358
TP114	23927	G	A	missense_variant	MODERATE	pilU	gene-pilU	c.344G>A	p.Gly115Asp	344/636	115/211						3.77358
TP114	24001	G	T	stop_gained	HIGH	pilU	gene-pilU	c.418G>T	p.Glu140*	418/636	140/211		2.8169
TP114	24127	G	T	stop_gained	HIGH	pilU	gene-pilU	c.544G>T	p.Gly182*	544/636	182/211																3.92157
TP114	24284	G	A	missense_variant	MODERATE	pilV	gene-pilV	c.53G>A	p.Gly18Asp	53/1254	18/417											1.94175
TP114	24324	T	C	synonymous_variant	LOW	pilV	gene-pilV	c.93T>C	p.Ile31Ile	93/1254	31/417					3.57143					3.44828
TP114	24480	C	A	synonymous_variant	LOW	pilV	gene-pilV	c.249C>A	p.Gly83Gly	249/1254	83/417								2.73973
TP114	24561	T	C	synonymous_variant	LOW	pilV	gene-pilV	c.330T>C	p.Arg110Arg	330/1254	110/417															4.25532
TP114	24565	G	T	stop_gained	HIGH	pilV	gene-pilV	c.334G>T	p.Glu112*	334/1254	112/417														3.22581
TP114	24687	T	C	synonymous_variant	LOW	pilV	gene-pilV	c.456T>C	p.Gly152Gly	456/1254	152/417												7.40741
TP114	24800	C	A	missense_variant	MODERATE	pilV	gene-pilV	c.569C>A	p.Ser190Tyr	569/1254	190/417													3.38983
TP114	25177	G	GA	frameshift_variant	HIGH	pilV	gene-pilV	c.952dupA	p.Thr318fs	953/1254	318/417													5.88235			8.10811
TP114	27072	C	A	missense_variant	MODERATE	rci	gene-rci	c.106C>A	p.Arg36Ser	106/1125	36/374											2.85714
TP114	27097	C	A	missense_variant	MODERATE	rci	gene-rci	c.131C>A	p.Pro44His	131/1125	44/374								2.85714
TP114	27164	G	T	missense_variant	MODERATE	rci	gene-rci	c.198G>T	p.Leu66Phe	198/1125	66/374											2.77778
TP114	27178	C	G	missense_variant	MODERATE	rci	gene-rci	c.212C>G	p.Pro71Arg	212/1125	71/374					7.69231
TP114	27387	C	A	missense_variant	MODERATE	rci	gene-rci	c.421C>A	p.Gln141Lys	421/1125	141/374																5.12821
TP114	27420	G	T	stop_gained	HIGH	rci	gene-rci	c.454G>T	p.Glu152*	454/1125	152/374															4.34783
TP114	27432	C	T	stop_gained	HIGH	rci	gene-rci	c.466C>T	p.Arg156*	466/1125	156/374											2.43902
TP114	27432	C	G	missense_variant	MODERATE	rci	gene-rci	c.466C>G	p.Arg156Gly	466/1125	156/374						3.50877
TP114	27461	G	T	missense_variant	MODERATE	rci	gene-rci	c.495G>T	p.Trp165Cys	495/1125	165/374					4
TP114	27612	G	T	stop_gained	HIGH	rci	gene-rci	c.646G>T	p.Gly216*	646/1125	216/374													4.54545
TP114	27678	C	A	missense_variant	MODERATE	rci	gene-rci	c.712C>A	p.Leu238Ile	712/1125	238/374												4.54545
TP114	27680	C	A	synonymous_variant	LOW	rci	gene-rci	c.714C>A	p.Leu238Leu	714/1125	238/374							3.38983
TP114	27707	C	A	missense_variant	MODERATE	rci	gene-rci	c.741C>A	p.Phe247Leu	741/1125	247/374								2.38095
TP114	27739	C	A	missense_variant	MODERATE	rci	gene-rci	c.773C>A	p.Ala258Asp	773/1125	258/374													3.27869
TP114	27741	G	T	missense_variant	MODERATE	rci	gene-rci	c.775G>T	p.Ala259Ser	775/1125	259/374			3.7037
TP114	27863	T	C	synonymous_variant	LOW	rci	gene-rci	c.897T>C	p.Val299Val	897/1125	299/374				3.125
TP114	27956	G	T	missense_variant	MODERATE	rci	gene-rci	c.990G>T	p.Gln330His	990/1125	330/374																4.7619
TP114	28007	C	A	synonymous_variant	LOW	rci	gene-rci	c.1041C>A	p.Ala347Ala	1041/1125	347/374				3.1746
TP114	28089	T	C	stop_lost&splice_region_variant	HIGH	rci	gene-rci	c.1123T>C	p.Ter375Glnext*?	1123/1125	375/374					5.76923
TP114	28177	A	G	synonymous_variant	LOW	yebA	gene-yebA	c.75A>G	p.Arg25Arg	75/654	25/217			4.54545
TP114	28271	T	C	missense_variant	MODERATE	yebA	gene-yebA	c.169T>C	p.Ser57Pro	169/654	57/217							5	3.65854
TP114	28272	C	A	missense_variant	MODERATE	yebA	gene-yebA	c.170C>A	p.Ser57Tyr	170/654	57/217												7.5
TP114	28288	G	A	synonymous_variant	LOW	yebA	gene-yebA	c.186G>A	p.Gly62Gly	186/654	62/217	2.29885					5.40541
TP114	28355	G	T	missense_variant	MODERATE	yebA	gene-yebA	c.253G>T	p.Asp85Tyr	253/654	85/217								2.43902				4.16667
TP114	28543	A	C	synonymous_variant	LOW	yebA	gene-yebA	c.441A>C	p.Ala147Ala	441/654	147/217									3.22581
TP114	28596	G	T	missense_variant	MODERATE	yebA	gene-yebA	c.494G>T	p.Arg165Met	494/654	165/217											2.08333
TP114	28673	G	T	missense_variant	MODERATE	yebA	gene-yebA	c.571G>T	p.Asp191Tyr	571/654	191/217						4
TP114	28694	C	A	missense_variant	MODERATE	yebA	gene-yebA	c.592C>A	p.Gln198Lys	592/654	198/217				3.33333							3.22581
TP114	28722	C	A	stop_gained	HIGH	yebA	gene-yebA	c.620C>A	p.Ser207*	620/654	207/217													3.38983
TP114	28725	C	A	stop_gained	HIGH	yebA	gene-yebA	c.623C>A	p.Ser208*	623/654	208/217			4.16667
TP114	28733	G	T	missense_variant	MODERATE	yebA	gene-yebA	c.631G>T	p.Asp211Tyr	631/654	211/217									4.44444
TP114	28835	G	T	synonymous_variant	LOW	yeaA	gene-yeaA	c.33G>T	p.Leu11Leu	33/516	11/171		3.92157
TP114	29006	C	A	synonymous_variant	LOW	yeaA	gene-yeaA	c.204C>A	p.Ile68Ile	204/516	68/171				3.125
TP114	29039	C	G	synonymous_variant	LOW	yeaA	gene-yeaA	c.237C>G	p.Arg79Arg	237/516	79/171														4
TP114	29098	C	A	stop_gained	HIGH	yeaA	gene-yeaA	c.296C>A	p.Ser99*	296/516	99/171				3.125
TP114	29135	G	A	synonymous_variant	LOW	yeaA	gene-yeaA	c.333G>A	p.Val111Val	333/516	111/171											2.35294
TP114	29247	C	A	missense_variant	MODERATE	yeaA	gene-yeaA	c.445C>A	p.Gln149Lys	445/516	149/171								2.29885
TP114	29405	G	A	intergenic_region	MODIFIER	yeaA-ydjA	gene-yeaA-gene-ydjA	n.29405G>A																			6.25
TP114	29433	G	A	synonymous_variant	LOW	ydjA	gene-ydjA	c.21G>A	p.Gln7Gln	21/1677	7/558												5.88235			9.375
TP114	29592	C	A	synonymous_variant	LOW	ydjA	gene-ydjA	c.180C>A	p.Ile60Ile	180/1677	60/558													3.57143
TP114	29659	G	T	missense_variant	MODERATE	ydjA	gene-ydjA	c.247G>T	p.Gly83Cys	247/1677	83/558			5.40541
TP114	29787	G	T	missense_variant	MODERATE	ydjA	gene-ydjA	c.375G>T	p.Leu125Phe	375/1677	125/558											2.06186
TP114	29803	G	T	stop_gained	HIGH	ydjA	gene-ydjA	c.391G>T	p.Glu131*	391/1677	131/558					3.7037
TP114	29825	G	T	missense_variant	MODERATE	ydjA	gene-ydjA	c.413G>T	p.Arg138Leu	413/1677	138/558								2.15054
TP114	29836	A	T	missense_variant	MODERATE	ydjA	gene-ydjA	c.424A>T	p.Thr142Ser	424/1677	142/558							3.77358	2.15054
TP114	29968	G	T	stop_gained	HIGH	ydjA	gene-ydjA	c.556G>T	p.Glu186*	556/1677	186/558								2.85714
TP114	30096	C	A	synonymous_variant	LOW	ydjA	gene-ydjA	c.684C>A	p.Ala228Ala	684/1677	228/558																3.44828
TP114	30160	G	T	missense_variant	MODERATE	ydjA	gene-ydjA	c.748G>T	p.Asp250Tyr	748/1677	250/558															6.25
TP114	30205	G	T	stop_gained	HIGH	ydjA	gene-ydjA	c.793G>T	p.Gly265*	793/1677	265/558										4.34783
TP114	30297	C	A	synonymous_variant	LOW	ydjA	gene-ydjA	c.885C>A	p.Ile295Ile	885/1677	295/558			3.0303					2.17391
TP114	30309	C	T	synonymous_variant	LOW	ydjA	gene-ydjA	c.897C>T	p.Cys299Cys	897/1677	299/558				2.63158
TP114	30372	A	G	synonymous_variant	LOW	ydjA	gene-ydjA	c.960A>G	p.Leu320Leu	960/1677	320/558	1.81818					3.1746		4.16667
TP114	30378	T	C	synonymous_variant	LOW	ydjA	gene-ydjA	c.966T>C	p.Asp322Asp	966/1677	322/558	1.75439	5.47945		5.19481	2.77778	6.34921
TP114	30391	G	T	missense_variant	MODERATE	ydjA	gene-ydjA	c.979G>T	p.Ala327Ser	979/1677	327/558													2.5
TP114	30399	C	A	missense_variant	MODERATE	ydjA	gene-ydjA	c.987C>A	p.Phe329Leu	987/1677	329/558										3.125
TP114	30399	C	T	synonymous_variant	LOW	ydjA	gene-ydjA	c.987C>T	p.Phe329Phe	987/1677	329/558													2.35294			2.46914
TP114	30567	C	A	missense_variant	MODERATE	ydjA	gene-ydjA	c.1155C>A	p.Asn385Lys	1155/1677	385/558									4.83871
TP114	30626	C	A	missense_variant	MODERATE	ydjA	gene-ydjA	c.1214C>A	p.Thr405Lys	1214/1677	405/558								2.04082
TP114	30817	G	GT	frameshift_variant	HIGH	ydjA	gene-ydjA	c.1405_1406insT	p.Glu469fs	1406/1677	469/558										4.25532
TP114	30825	TA	T	frameshift_variant	HIGH	ydjA	gene-ydjA	c.1414delA	p.Thr472fs	1414/1677	472/558										6.52174
TP114	30826	A	G	missense_variant	MODERATE	ydjA	gene-ydjA	c.1414A>G	p.Thr472Ala	1414/1677	472/558											2.08333
TP114	30901	G	T	stop_gained	HIGH	ydjA	gene-ydjA	c.1489G>T	p.Gly497*	1489/1677	497/558									3.44828
TP114	30994	C	A	missense_variant	MODERATE	ydjA	gene-ydjA	c.1582C>A	p.Gln528Lys	1582/1677	528/558											3.0303
TP114	31169	A	T	intergenic_region	MODIFIER	ydjA-ydiA	gene-ydjA-gene-ydiA	n.31169A>T				1.81818		6.34921
TP114	31184	A	T	intergenic_region	MODIFIER	ydjA-ydiA	gene-ydjA-gene-ydiA	n.31184A>T				2.80374						4.47761
TP114	31211	T	C	intergenic_region	MODIFIER	ydjA-ydiA	gene-ydjA-gene-ydiA	n.31211T>C				4.85437	2.7027				10.5263	8.69565	5.37634	6.77966	3.77358	1.94175			2.94118	3.27869
TP114	31212	G	A	intergenic_region	MODIFIER	ydjA-ydiA	gene-ydjA-gene-ydiA	n.31212G>A				4.9505	2.73973				10.3448	8.82353	5.49451	6.66667	3.7037	1.96078			2.94118	3.27869
TP114	31275	T	A	missense_variant	MODERATE	ydiA	gene-ydiA	c.17T>A	p.Leu6His	17/576	6/191	2.72727						5.66038	2.06186	3.125				4
TP114	31336	G	A	stop_gained	HIGH	ydiA	gene-ydiA	c.78G>A	p.Trp26*	78/576	26/191											2.53165
TP114	31584	C	A	missense_variant	MODERATE	ydiA	gene-ydiA	c.326C>A	p.Ala109Asp	326/576	109/191													3.92157
TP114	31616	T	G	missense_variant	MODERATE	ydiA	gene-ydiA	c.358T>G	p.Ser120Ala	358/576	120/191				3.92157
TP114	31676	G	T	missense_variant	MODERATE	ydiA	gene-ydiA	c.418G>T	p.Asp140Tyr	418/576	140/191			4.08163					6.94444
TP114	31693	A	C	synonymous_variant	LOW	ydiA	gene-ydiA	c.435A>C	p.Ile145Ile	435/576	145/191						5.88235
TP114	31829	G	T	stop_gained	HIGH	ydiA	gene-ydiA	c.571G>T	p.Gly191*	571/576	191/191					3.63636
TP114	31917	G	T	missense_variant	MODERATE	ydgA	gene-ydgA	c.79G>T	p.Asp27Tyr	79/2166	27/721																3.92157
TP114	32253	G	T	missense_variant	MODERATE	ydgA	gene-ydgA	c.415G>T	p.Val139Leu	415/2166	139/721									4.87805
TP114	32522	C	A	synonymous_variant	LOW	ydgA	gene-ydgA	c.684C>A	p.Gly228Gly	684/2166	228/721											2.77778
TP114	32523	G	C	missense_variant	MODERATE	ydgA	gene-ydgA	c.685G>C	p.Ala229Pro	685/2166	229/721							4.16667
TP114	32556	G	T	stop_gained	HIGH	ydgA	gene-ydgA	c.718G>T	p.Glu240*	718/2166	240/721													4
TP114	32766	C	A	missense_variant	MODERATE	ydgA	gene-ydgA	c.928C>A	p.Gln310Lys	928/2166	310/721			4.25532
TP114	32772	C	A	missense_variant	MODERATE	ydgA	gene-ydgA	c.934C>A	p.Leu312Ile	934/2166	312/721																4.83871
TP114	32806	G	T	missense_variant	MODERATE	ydgA	gene-ydgA	c.968G>T	p.Arg323Leu	968/2166	323/721							2.8169
TP114	32991	G	T	missense_variant	MODERATE	ydgA	gene-ydgA	c.1153G>T	p.Ala385Ser	1153/2166	385/721													3.38983			5.35714
TP114	32992	C	A	missense_variant	MODERATE	ydgA	gene-ydgA	c.1154C>A	p.Ala385Glu	1154/2166	385/721								2.17391
TP114	33010	G	T	missense_variant	MODERATE	ydgA	gene-ydgA	c.1172G>T	p.Arg391Leu	1172/2166	391/721								2.15054
TP114	33043	T	C	missense_variant	MODERATE	ydgA	gene-ydgA	c.1205T>C	p.Leu402Pro	1205/2166	402/721														2.85714
TP114	33099	G	T	missense_variant	MODERATE	ydgA	gene-ydgA	c.1261G>T	p.Gly421Cys	1261/2166	421/721											2.5
TP114	33143	C	A	missense_variant	MODERATE	ydgA	gene-ydgA	c.1305C>A	p.Ser435Arg	1305/2166	435/721															5
TP114	33238	G	T	missense_variant	MODERATE	ydgA	gene-ydgA	c.1400G>T	p.Arg467Leu	1400/2166	467/721					5.55556
TP114	33329	C	A	synonymous_variant	LOW	ydgA	gene-ydgA	c.1491C>A	p.Ala497Ala	1491/2166	497/721												6.06061			5.26316
TP114	33331	C	A	missense_variant	MODERATE	ydgA	gene-ydgA	c.1493C>A	p.Ala498Glu	1493/2166	498/721				4
TP114	33361	A	T	missense_variant	MODERATE	ydgA	gene-ydgA	c.1523A>T	p.Asp508Val	1523/2166	508/721					4.34783
TP114	33410	C	A	missense_variant	MODERATE	ydgA	gene-ydgA	c.1572C>A	p.Asp524Glu	1572/2166	524/721			4.34783
TP114	33433	C	A	missense_variant	MODERATE	ydgA	gene-ydgA	c.1595C>A	p.Pro532Gln	1595/2166	532/721												6.06061
TP114	33459	A	G	missense_variant	MODERATE	ydgA	gene-ydgA	c.1621A>G	p.Thr541Ala	1621/2166	541/721	3.84615			4.34783
TP114	33519	G	T	missense_variant	MODERATE	ydgA	gene-ydgA	c.1681G>T	p.Gly561Trp	1681/2166	561/721											2.73973
TP114	33620	C	A	synonymous_variant	LOW	ydgA	gene-ydgA	c.1782C>A	p.Thr594Thr	1782/2166	594/721			4.28571
TP114	33625	A	T	missense_variant	MODERATE	ydgA	gene-ydgA	c.1787A>T	p.Glu596Val	1787/2166	596/721				3.44828			1.33333
TP114	33635	T	C	synonymous_variant	LOW	ydgA	gene-ydgA	c.1797T>C	p.Val599Val	1797/2166	599/721				2.46914	4.41176	4.83871	4.05405	2.06186								5.47945
TP114	33636	G	A	missense_variant	MODERATE	ydgA	gene-ydgA	c.1798G>A	p.Asp600Asn	1798/2166	600/721				2.46914	4.54545	4.91803	4.10959	2.0202								5.55556
TP114	33646	A	T	missense_variant	MODERATE	ydgA	gene-ydgA	c.1808A>T	p.Tyr603Phe	1808/2166	603/721					6.06061
TP114	33704	C	A	synonymous_variant	LOW	ydgA	gene-ydgA	c.1866C>A	p.Pro622Pro	1866/2166	622/721												5.40541
TP114	33791	CTG	C	frameshift_variant	HIGH	ydgA	gene-ydgA	c.1955_1956delGT	p.Cys652fs	1955/2166	652/721																3.63636
TP114	33838	C	A	stop_gained	HIGH	ydgA	gene-ydgA	c.2000C>A	p.Ser667*	2000/2166	667/721			3.7037
TP114	33869	A	G	missense_variant	MODERATE	ydgA	gene-ydgA	c.2031A>G	p.Ile677Met	2031/2166	677/721											2.15054
TP114	33933	G	T	missense_variant	MODERATE	ydgA	gene-ydgA	c.2095G>T	p.Ala699Ser	2095/2166	699/721							3.125
TP114	33971	G	T	synonymous_variant	LOW	ydgA	gene-ydgA	c.2133G>T	p.Leu711Leu	2133/2166	711/721											2.35294
TP114	34036	C	A	intergenic_region	MODIFIER	ydgA-ydfA	gene-ydgA-gene-ydfA	n.34036C>A														2.15054
TP114	34090	C	A	missense_variant	MODERATE	ydfA	gene-ydfA	c.18C>A	p.Asp6Glu	18/207	1968-06-01		2.94118
TP114	34092	G	T	missense_variant	MODERATE	ydfA	gene-ydfA	c.20G>T	p.Trp7Leu	20/207	1968-07-01											2.32558
TP114	34200	C	A	missense_variant	MODERATE	ydfA	gene-ydfA	c.128C>A	p.Ala43Asp	128/207	43/68		4.08163
TP114	34240	C	A	stop_gained	HIGH	ydfA	gene-ydfA	c.168C>A	p.Tyr56*	168/207	56/68											2.66667
TP114	34290	T	A	intergenic_region	MODIFIER	ydfA-TP114-38	gene-ydfA-gene-TP114-38	n.34290T>A											4.16667
TP114	34293	A	T	intergenic_region	MODIFIER	ydfA-TP114-38	gene-ydfA-gene-TP114-38	n.34293A>T											4.22535
TP114	34296	T	A	intergenic_region	MODIFIER	ydfA-TP114-38	gene-ydfA-gene-TP114-38	n.34296T>A											4.10959
TP114	34360	C	A	intergenic_region	MODIFIER	ydfA-TP114-38	gene-ydfA-gene-TP114-38	n.34360C>A																			3.92157
TP114	34479	G	A	intergenic_region	MODIFIER	ydfA-TP114-38	gene-ydfA-gene-TP114-38	n.34479G>A																9.09091			12.2807
TP114	34488	C	A	intergenic_region	MODIFIER	ydfA-TP114-38	gene-ydfA-gene-TP114-38	n.34488C>A				3.92157		4.41176		3.44828
TP114	34504	T	G	intergenic_region	MODIFIER	ydfA-TP114-38	gene-ydfA-gene-TP114-38	n.34504T>G										4.34783	3.57143
TP114	34627	C	A	missense_variant	MODERATE	TP114-38	gene-TP114-38	c.29C>A	p.Ala10Glu	29/270	1989-10-01											2.8169
TP114	34757	C	A	missense_variant	MODERATE	TP114-38	gene-TP114-38	c.159C>A	p.Phe53Leu	159/270	53/89		4.6875
TP114	34821	C	A	missense_variant	MODERATE	TP114-38	gene-TP114-38	c.223C>A	p.Arg75Ser	223/270	75/89					4.34783
TP114	35040	T	A	intergenic_region	MODIFIER	TP114-39-yddA	gene-TP114-39-gene-yddA	n.35040T>A													3.92157
TP114	35043	G	A	intergenic_region	MODIFIER	TP114-39-yddA	gene-TP114-39-gene-yddA	n.35043G>A																	3.44828
TP114	35278	C	T	stop_gained	HIGH	yddA	gene-yddA	c.166C>T	p.Gln56*	166/441	56/146											3.22581
TP114	35312	C	A	missense_variant	MODERATE	yddA	gene-yddA	c.200C>A	p.Ala67Asp	200/441	67/146							3.44828
TP114	35342	A	C	missense_variant	MODERATE	yddA	gene-yddA	c.230A>C	p.Asp77Ala	230/441	77/146							3.125
TP114	35402	A	G	missense_variant	MODERATE	yddA	gene-yddA	c.290A>G	p.Tyr97Cys	290/441	97/146	2.7027		2.98507			3.22581
TP114	35422	A	G	missense_variant	MODERATE	yddA	gene-yddA	c.310A>G	p.Thr104Ala	310/441	104/146						4.61538		2.5974			3.15789
TP114	35506	G	T	missense_variant	MODERATE	yddA	gene-yddA	c.394G>T	p.Ala132Ser	394/441	132/146																5.26316
TP114	35616	C	A	missense_variant	MODERATE	nikB	gene-nikB	c.4183G>T	p.Asp1395Tyr	4183/4203	1395/1400				3.77358
TP114	35625	G	T	missense_variant	MODERATE	nikB	gene-nikB	c.4174C>A	p.Gln1392Lys	4174/4203	1392/1400									4.16667
TP114	35697	G	T	missense_variant	MODERATE	nikB	gene-nikB	c.4102C>A	p.Arg1368Ser	4102/4203	1368/1400													4.10959
TP114	35757	C	A	stop_gained	HIGH	nikB	gene-nikB	c.4042G>T	p.Glu1348*	4042/4203	1348/1400													3.1746
TP114	35811	C	A	stop_gained	HIGH	nikB	gene-nikB	c.3988G>T	p.Glu1330*	3988/4203	1330/1400		2.85714
TP114	35857	C	A	synonymous_variant	LOW	nikB	gene-nikB	c.3942G>T	p.Val1314Val	3942/4203	1314/1400										6.66667
TP114	35883	C	A	missense_variant	MODERATE	nikB	gene-nikB	c.3916G>T	p.Ala1306Ser	3916/4203	1306/1400										4.44444
TP114	35916	C	A	missense_variant	MODERATE	nikB	gene-nikB	c.3883G>T	p.Val1295Phe	3883/4203	1295/1400			4
TP114	35959	G	C	missense_variant	MODERATE	nikB	gene-nikB	c.3840C>G	p.Cys1280Trp	3840/4203	1280/1400				3.44828
TP114	35973	C	A	missense_variant	MODERATE	nikB	gene-nikB	c.3826G>T	p.Gly1276Cys	3826/4203	1276/1400																5
TP114	36058	C	A	missense_variant	MODERATE	nikB	gene-nikB	c.3741G>T	p.Gln1247His	3741/4203	1247/1400													3.125
TP114	36185	G	T	missense_variant	MODERATE	nikB	gene-nikB	c.3614C>A	p.Ala1205Asp	3614/4203	1205/1400																4.87805
TP114	36228	C	A	missense_variant	MODERATE	nikB	gene-nikB	c.3571G>T	p.Gly1191Cys	3571/4203	1191/1400							4.44444
TP114	36241	A	T	missense_variant	MODERATE	nikB	gene-nikB	c.3558T>A	p.His1186Gln	3558/4203	1186/1400										4.54545
TP114	36413	G	T	missense_variant	MODERATE	nikB	gene-nikB	c.3386C>A	p.Pro1129Gln	3386/4203	1129/1400																4.65116
TP114	36424	G	T	synonymous_variant	LOW	nikB	gene-nikB	c.3375C>A	p.Ser1125Ser	3375/4203	1125/1400															7.69231
TP114	36426	A	G	missense_variant	MODERATE	nikB	gene-nikB	c.3373T>C	p.Ser1125Pro	3373/4203	1125/1400											11.2903			15.3846
TP114	36553	C	A	missense_variant	MODERATE	nikB	gene-nikB	c.3246G>T	p.Gln1082His	3246/4203	1082/1400				3.63636
TP114	36557	A	C	missense_variant	MODERATE	nikB	gene-nikB	c.3242T>G	p.Leu1081Arg	3242/4203	1081/1400		5.26316
TP114	36851	T	A	missense_variant	MODERATE	nikB	gene-nikB	c.2948A>T	p.Gln983Leu	2948/4203	983/1400										5.12821
TP114	36861	C	A	missense_variant	MODERATE	nikB	gene-nikB	c.2938G>T	p.Ala980Ser	2938/4203	980/1400					4.65116
TP114	36957	C	A	missense_variant	MODERATE	nikB	gene-nikB	c.2842G>T	p.Ala948Ser	2842/4203	948/1400													4.65116
TP114	36981	G	T	missense_variant	MODERATE	nikB	gene-nikB	c.2818C>A	p.Gln940Lys	2818/4203	940/1400						4.34783
TP114	37102	T	C	synonymous_variant	LOW	nikB	gene-nikB	c.2697A>G	p.Val899Val	2697/4203	899/1400											6.77966			7.31707
TP114	37275	C	A	missense_variant	MODERATE	nikB	gene-nikB	c.2524G>T	p.Ala842Ser	2524/4203	842/1400															4.08163
TP114	37295	A	C	missense_variant	MODERATE	nikB	gene-nikB	c.2504T>G	p.Val835Gly	2504/4203	835/1400															2.43902
TP114	37408	G	T	synonymous_variant	LOW	nikB	gene-nikB	c.2391C>A	p.Ser797Ser	2391/4203	797/1400		4
TP114	37417	G	T	missense_variant	MODERATE	nikB	gene-nikB	c.2382C>A	p.Ser794Arg	2382/4203	794/1400		4						3.125
TP114	37546	G	T	stop_gained	HIGH	nikB	gene-nikB	c.2253C>A	p.Cys751*	2253/4203	751/1400												6.06061
TP114	37566	C	A	stop_gained	HIGH	nikB	gene-nikB	c.2233G>T	p.Glu745*	2233/4203	745/1400				3.92157
TP114	37627	G	T	synonymous_variant	LOW	nikB	gene-nikB	c.2172C>A	p.Ile724Ile	2172/4203	724/1400														5.55556
TP114	37630	C	A	missense_variant	MODERATE	nikB	gene-nikB	c.2169G>T	p.Glu723Asp	2169/4203	723/1400										5
TP114	37655	G	T	missense_variant	MODERATE	nikB	gene-nikB	c.2144C>A	p.Ala715Glu	2144/4203	715/1400			3.27869
TP114	37679	G	T	missense_variant	MODERATE	nikB	gene-nikB	c.2120C>A	p.Thr707Asn	2120/4203	707/1400		2.8169
TP114	37708	G	T	synonymous_variant	LOW	nikB	gene-nikB	c.2091C>A	p.Arg697Arg	2091/4203	697/1400								4.49438							4.25532
TP114	37731	G	T	missense_variant	MODERATE	nikB	gene-nikB	c.2068C>A	p.Gln690Lys	2068/4203	690/1400																3.38983
TP114	37833	C	T	missense_variant	MODERATE	nikB	gene-nikB	c.1966G>A	p.Asp656Asn	1966/4203	656/1400								2.1978
TP114	37894	C	A	missense_variant	MODERATE	nikB	gene-nikB	c.1905G>T	p.Met635Ile	1905/4203	635/1400				2.89855
TP114	38014	G	A	synonymous_variant	LOW	nikB	gene-nikB	c.1785C>T	p.Ala595Ala	1785/4203	595/1400										3.57143			2.7027
TP114	38025	G	T	missense_variant	MODERATE	nikB	gene-nikB	c.1774C>A	p.Arg592Ser	1774/4203	592/1400						4.25532
TP114	38068	C	A	synonymous_variant	LOW	nikB	gene-nikB	c.1731G>T	p.Leu577Leu	1731/4203	577/1400				2.43902
TP114	38070	G	T	missense_variant	MODERATE	nikB	gene-nikB	c.1729C>A	p.Leu577Met	1729/4203	577/1400	2.04082					4.25532
TP114	38070	G	C	missense_variant	MODERATE	nikB	gene-nikB	c.1729C>G	p.Leu577Val	1729/4203	577/1400									3.77358
TP114	38218	C	A	missense_variant	MODERATE	nikB	gene-nikB	c.1581G>T	p.Gln527His	1581/4203	527/1400					4.16667
TP114	38409	C	A	missense_variant	MODERATE	nikB	gene-nikB	c.1390G>T	p.Val464Phe	1390/4203	464/1400													4.08163
TP114	38473	C	A	synonymous_variant	LOW	nikB	gene-nikB	c.1326G>T	p.Leu442Leu	1326/4203	442/1400													3.50877
TP114	38495	C	G	missense_variant	MODERATE	nikB	gene-nikB	c.1304G>C	p.Cys435Ser	1304/4203	435/1400				2.85714
TP114	38519	C	T	missense_variant	MODERATE	nikB	gene-nikB	c.1280G>A	p.Ser427Asn	1280/4203	427/1400			3.27869
TP114	38563	C	A	synonymous_variant	LOW	nikB	gene-nikB	c.1236G>T	p.Val412Val	1236/4203	412/1400				2.5641
TP114	38617	C	A	synonymous_variant	LOW	nikB	gene-nikB	c.1182G>T	p.Ser394Ser	1182/4203	394/1400							2.94118
TP114	38774	C	G	missense_variant	MODERATE	nikB	gene-nikB	c.1025G>C	p.Gly342Ala	1025/4203	342/1400														4.7619
TP114	38896	G	T	synonymous_variant	LOW	nikB	gene-nikB	c.903C>A	p.Ala301Ala	903/4203	301/1400									5.08475
TP114	38896	G	A	synonymous_variant	LOW	nikB	gene-nikB	c.903C>T	p.Ala301Ala	903/4203	301/1400								2.29885
TP114	38922	C	G	missense_variant	MODERATE	nikB	gene-nikB	c.877G>C	p.Glu293Gln	877/4203	293/1400								2.53165
TP114	38974	C	A	synonymous_variant	LOW	nikB	gene-nikB	c.825G>T	p.Thr275Thr	825/4203	275/1400													4.16667
TP114	39030	G	T	missense_variant	MODERATE	nikB	gene-nikB	c.769C>A	p.Pro257Thr	769/4203	257/1400												4.87805
TP114	39088	G	C	synonymous_variant	LOW	nikB	gene-nikB	c.711C>G	p.Ala237Ala	711/4203	237/1400											2.15054
TP114	39206	G	T	missense_variant	MODERATE	nikB	gene-nikB	c.593C>A	p.Ser198Tyr	593/4203	198/1400						4.16667
TP114	39214	C	A	missense_variant	MODERATE	nikB	gene-nikB	c.585G>T	p.Glu195Asp	585/4203	195/1400								2.22222
TP114	39219	C	A	missense_variant	MODERATE	nikB	gene-nikB	c.580G>T	p.Val194Leu	580/4203	194/1400			3.38983
TP114	39232	T	A	missense_variant	MODERATE	nikB	gene-nikB	c.567A>T	p.Lys189Asn	567/4203	189/1400				2.98507
TP114	39363	T	C	missense_variant	MODERATE	nikB	gene-nikB	c.436A>G	p.Ile146Val	436/4203	146/1400													3.33333
TP114	39465	C	G	missense_variant	MODERATE	nikB	gene-nikB	c.334G>C	p.Asp112His	334/4203	112/1400			3.38983
TP114	39486	G	T	missense_variant	MODERATE	nikB	gene-nikB	c.313C>A	p.Pro105Thr	313/4203	105/1400										5.12821
TP114	39529	A	G	synonymous_variant	LOW	nikB	gene-nikB	c.270T>C	p.Ala90Ala	270/4203	90/1400									4.34783
TP114	39619	C	T	synonymous_variant	LOW	nikB	gene-nikB	c.180G>A	p.Leu60Leu	180/4203	60/1400													2.85714			3.33333
TP114	39619	C	A	missense_variant	MODERATE	nikB	gene-nikB	c.180G>T	p.Leu60Phe	180/4203	60/1400														3.50877
TP114	39668	G	T	missense_variant	MODERATE	nikB	gene-nikB	c.131C>A	p.Thr44Lys	131/4203	44/1400						3.92157
TP114	39719	G	T	missense_variant	MODERATE	nikB	gene-nikB	c.80C>A	p.Thr27Lys	80/4203	27/1400								2.06186
TP114	40075	G	T	missense_variant	MODERATE	nikA	gene-nikA	c.62C>A	p.Ala21Asp	62/342	21/113															4.08163
TP114	40147	G	T	intergenic_region	MODIFIER	nikA-TP114-43	gene-nikA-gene-TP114-43	n.40147G>T						3.92157
TP114	40217	A	T	intergenic_region	MODIFIER	nikA-TP114-43	gene-nikA-gene-TP114-43	n.40217A>T				8.10811	4.44444						2.7027
TP114	40226	T	A	intergenic_region	MODIFIER	nikA-TP114-43	gene-nikA-gene-TP114-43	n.40226T>A						4.7619
TP114	40276	G	T	intergenic_region	MODIFIER	nikA-TP114-43	gene-nikA-gene-TP114-43	n.40276G>T							3.0303
TP114	40517	G	T	stop_gained	HIGH	TP114-43	gene-TP114-43	c.13G>T	p.Glu5*	13/402	5/133											1.94175
TP114	40577	G	C	missense_variant	MODERATE	TP114-43	gene-TP114-43	c.73G>C	p.Ala25Pro	73/402	25/133		2.66667
TP114	40582	C	T	synonymous_variant	LOW	TP114-43	gene-TP114-43	c.78C>T	p.Val26Val	78/402	26/133												4.44444
TP114	40649	T	C	missense_variant	MODERATE	TP114-43	gene-TP114-43	c.145T>C	p.Tyr49His	145/402	49/133												6.12245			12.5
TP114	40708	G	T	missense_variant	MODERATE	TP114-43	gene-TP114-43	c.204G>T	p.Glu68Asp	204/402	68/133											1.96078			5.71429
TP114	40716	A	G	missense_variant	MODERATE	TP114-43	gene-TP114-43	c.212A>G	p.Lys71Arg	212/402	71/133								2.73973
TP114	40779	A	T	missense_variant	MODERATE	TP114-43	gene-TP114-43	c.275A>T	p.Asn92Ile	275/402	92/133											2.32558
TP114	40960	G	T	missense_variant	MODERATE	traL	gene-traL	c.37G>T	p.Gly13Cys	37/753	13/250								2.5974
TP114	41041	G	T	missense_variant	MODERATE	traL	gene-traL	c.118G>T	p.Gly40Cys	118/753	40/250								2.7027
TP114	41053	C	A	missense_variant	MODERATE	traL	gene-traL	c.130C>A	p.Pro44Thr	130/753	44/250															6.45161
TP114	41055	G	T	synonymous_variant	LOW	traL	gene-traL	c.132G>T	p.Pro44Pro	132/753	44/250											3.94737
TP114	41121	C	A	missense_variant	MODERATE	traL	gene-traL	c.198C>A	p.Ser66Arg	198/753	66/250					4.54545
TP114	41202	C	A	synonymous_variant	LOW	traL	gene-traL	c.279C>A	p.Gly93Gly	279/753	93/250											2.22222
TP114	41321	C	A	missense_variant	MODERATE	traL	gene-traL	c.398C>A	p.Ala133Glu	398/753	133/250		3.44828
TP114	41327	C	A	missense_variant	MODERATE	traL	gene-traL	c.404C>A	p.Thr135Asn	404/753	135/250									4.08163
TP114	41416	G	T	missense_variant	MODERATE	traL	gene-traL	c.493G>T	p.Ala165Ser	493/753	165/250				5.55556
TP114	41513	C	A	missense_variant	MODERATE	traL	gene-traL	c.590C>A	p.Ala197Asp	590/753	197/250											2.53165
TP114	41615	G	T	missense_variant	MODERATE	traL	gene-traL	c.692G>T	p.Arg231Leu	692/753	231/250		3.38983
TP114	41727	C	T	missense_variant	MODERATE	TP114-45	gene-TP114-45	c.50C>T	p.Ser17Phe	50/708	17/235								2.8169
TP114	41776	G	T	synonymous_variant	LOW	TP114-45	gene-TP114-45	c.99G>T	p.Gly33Gly	99/708	33/235			7.5
TP114	41799	C	A	missense_variant	MODERATE	TP114-45	gene-TP114-45	c.122C>A	p.Pro41Gln	122/708	41/235				4.25532
TP114	41810	T	A	missense_variant	MODERATE	TP114-45	gene-TP114-45	c.133T>A	p.Leu45Ile	133/708	45/235														4.16667
TP114	41884	G	A	synonymous_variant	LOW	TP114-45	gene-TP114-45	c.207G>A	p.Glu69Glu	207/708	69/235		6.77966
TP114	41886	G	C	missense_variant	MODERATE	TP114-45	gene-TP114-45	c.209G>C	p.Gly70Ala	209/708	70/235		7.01754
TP114	41888	T	C	missense_variant	MODERATE	TP114-45	gene-TP114-45	c.211T>C	p.Phe71Leu	211/708	71/235		6.89655
TP114	41921	T	A	missense_variant	MODERATE	TP114-45	gene-TP114-45	c.244T>A	p.Tyr82Asn	244/708	82/235	2.29885		6.66667		7.5
TP114	41944	T	A	synonymous_variant	LOW	TP114-45	gene-TP114-45	c.267T>A	p.Ile89Ile	267/708	89/235							5.88235				2.17391
TP114	41963	C	A	missense_variant	MODERATE	TP114-45	gene-TP114-45	c.286C>A	p.Leu96Met	286/708	96/235														4.44444
TP114	42521	G	C	synonymous_variant	LOW	ycgB	gene-ycgB	c.117G>C	p.Ser39Ser	117/450	39/149													6.38298
TP114	42555	G	T	stop_gained	HIGH	ycgB	gene-ycgB	c.151G>T	p.Gly51*	151/450	51/149		3.27869
TP114	42592	G	T	missense_variant	MODERATE	ycgB	gene-ycgB	c.188G>T	p.Ser63Ile	188/450	63/149													3.22581
TP114	42841	A	C	missense_variant	MODERATE	ycgB	gene-ycgB	c.437A>C	p.Asp146Ala	437/450	146/149									4.87805
TP114	42872	A	G	missense_variant	MODERATE	TP114-47	gene-TP114-47	c.13A>G	p.Asn5Asp	13/198	1965-05-01							3.38983
TP114	42932	T	C	synonymous_variant	LOW	TP114-47	gene-TP114-47	c.73T>C	p.Leu25Leu	73/198	25/65								3.07692
TP114	43172	C	A	synonymous_variant	LOW	TP114-48	gene-TP114-48	c.114C>A	p.Gly38Gly	114/210	38/69		3.38983
TP114	43356	G	A	missense_variant	MODERATE	TP114-49	gene-TP114-49	c.92G>A	p.Arg31Gln	92/327	31/108															18.75
TP114	43528	G	T	missense_variant	MODERATE	TP114-49	gene-TP114-49	c.264G>T	p.Trp88Cys	264/327	88/108													4.16667
TP114	43602	C	A	intergenic_region	MODIFIER	TP114-49-ycfB	gene-TP114-49-gene-ycfB	n.43602C>A								4.25532
TP114	43619	G	T	intergenic_region	MODIFIER	TP114-49-ycfB	gene-TP114-49-gene-ycfB	n.43619G>T						4
TP114	43757	C	T	missense_variant	MODERATE	ycfB	gene-ycfB	c.403G>A	p.Ala135Thr	403/438	135/145													4.34783
TP114	43800	C	A	synonymous_variant	LOW	ycfB	gene-ycfB	c.360G>T	p.Val120Val	360/438	120/145													3.92157
TP114	43807	C	A	missense_variant	MODERATE	ycfB	gene-ycfB	c.353G>T	p.Gly118Val	353/438	118/145																3.44828
TP114	43888	T	A	missense_variant	MODERATE	ycfB	gene-ycfB	c.272A>T	p.Asp91Val	272/438	91/145			3.7037					2.15054
TP114	43902	G	T	missense_variant	MODERATE	ycfB	gene-ycfB	c.258C>A	p.Ser86Arg	258/438	86/145							3.125
TP114	43931	C	A	missense_variant	MODERATE	ycfB	gene-ycfB	c.229G>T	p.Ala77Ser	229/438	77/145								2.29885
TP114	43933	G	T	missense_variant	MODERATE	ycfB	gene-ycfB	c.227C>A	p.Ser76Tyr	227/438	76/145		3.92157
TP114	44004	G	T	synonymous_variant	LOW	ycfB	gene-ycfB	c.156C>A	p.Ile52Ile	156/438	52/145					4.87805		5.08475
TP114	44021	C	A	stop_gained	HIGH	ycfB	gene-ycfB	c.139G>T	p.Glu47*	139/438	47/145							3.1746
TP114	44033	C	A	missense_variant	MODERATE	ycfB	gene-ycfB	c.127G>T	p.Ala43Ser	127/438	43/145				2.85714
TP114	44035	G	T	missense_variant	MODERATE	ycfB	gene-ycfB	c.125C>A	p.Pro42His	125/438	42/145								3.06122
TP114	44056	G	T	missense_variant	MODERATE	ycfB	gene-ycfB	c.104C>A	p.Ala35Asp	104/438	35/145				2.66667
TP114	44066	C	T	missense_variant	MODERATE	ycfB	gene-ycfB	c.94G>A	p.Val32Ile	94/438	32/145						2.89855	3.57143	2.08333
TP114	44071	C	A	missense_variant	MODERATE	ycfB	gene-ycfB	c.89G>T	p.Gly30Val	89/438	30/145												3.33333
TP114	44103	G	T	synonymous_variant	LOW	ycfB	gene-ycfB	c.57C>A	p.Ile19Ile	57/438	19/145						2.94118
TP114	44176	G	T	intergenic_region	MODIFIER	ycfB-ycfA	gene-ycfB-gene-ycfA	n.44176G>T														2.77778
TP114	44186	A	T	stop_lost&splice_region_variant	HIGH	ycfA	gene-ycfA	c.181T>A	p.Ter61Lysext*?	181/183	61/60	4		4.54545	3.63636		6.25	5.35714			6.89655					7.69231
TP114	44260	G	A	missense_variant	MODERATE	ycfA	gene-ycfA	c.107C>T	p.Thr36Ile	107/183	36/60					5.08475	3.94737	2.5974									4.65116
TP114	44261	T	C	missense_variant	MODERATE	ycfA	gene-ycfA	c.106A>G	p.Thr36Ala	106/183	36/60					5.08475	3.94737	2.66667									4.44444
TP114	44316	C	A	missense_variant	MODERATE	ycfA	gene-ycfA	c.51G>T	p.Leu17Phe	51/183	17/60			3.33333
TP114	44322	G	C	missense_variant	MODERATE	ycfA	gene-ycfA	c.45C>G	p.Cys15Trp	45/183	15/60						2.73973
TP114	44337	C	A	synonymous_variant	LOW	ycfA	gene-ycfA	c.30G>T	p.Leu10Leu	30/183	1960-10-01					3.92157
TP114	44401	G	T	intergenic_region	MODIFIER	ycfA-yceB	gene-ycfA-gene-yceB	n.44401G>T									2.98507
TP114	44422	A	G	intergenic_region	MODIFIER	ycfA-yceB	gene-ycfA-gene-yceB	n.44422A>G								3.38983	2.66667
TP114	44446	C	T	intergenic_region	MODIFIER	ycfA-yceB	gene-ycfA-gene-yceB	n.44446C>T									4.70588	2.17391
TP114	44461	G	T	intergenic_region	MODIFIER	ycfA-yceB	gene-ycfA-gene-yceB	n.44461G>T				1.78571						2.10526
TP114	44479	A	G	intergenic_region	MODIFIER	ycfA-yceB	gene-ycfA-gene-yceB	n.44479A>G																			3.125
TP114	44521	A	C	intergenic_region	MODIFIER	ycfA-yceB	gene-ycfA-gene-yceB	n.44521A>C									3.38983
TP114	44590	C	T	intergenic_region	MODIFIER	ycfA-yceB	gene-ycfA-gene-yceB	n.44590C>T								3.07692
TP114	44613	A	G	intergenic_region	MODIFIER	ycfA-yceB	gene-ycfA-gene-yceB	n.44613A>G					2.46914							3.125				4		3.57143	3.125
TP114	44614	A	T	intergenic_region	MODIFIER	ycfA-yceB	gene-ycfA-gene-yceB	n.44614A>T				4.5045	2.43902	7.01754	4.87805	6.25	10.8108	10.6667	5.49451		5.40541			6.75676		8.92857
TP114	44626	A	G	intergenic_region	MODIFIER	ycfA-yceB	gene-ycfA-gene-yceB	n.44626A>G				1.9802						4.54545
TP114	44644	T	C	intergenic_region	MODIFIER	ycfA-yceB	gene-ycfA-gene-yceB	n.44644T>C										4
TP114	44693	G	T	missense_variant	MODERATE	yceB	gene-yceB	c.31G>T	p.Ala11Ser	31/444	11/147									5.55556
TP114	44695	A	G	synonymous_variant	LOW	yceB	gene-yceB	c.33A>G	p.Ala11Ala	33/444	11/147	2.24719	3.77358	4.25532
TP114	44714	C	T	missense_variant	MODERATE	yceB	gene-yceB	c.52C>T	p.Arg18Cys	52/444	18/147		3.0303
TP114	44833	C	A	synonymous_variant	LOW	yceB	gene-yceB	c.171C>A	p.Val57Val	171/444	57/147			3.44828
TP114	44879	T	A	missense_variant	MODERATE	yceB	gene-yceB	c.217T>A	p.Tyr73Asn	217/444	73/147			6.25				3.7037	3.84615	7.14286
TP114	44899	C	A	synonymous_variant	LOW	yceB	gene-yceB	c.237C>A	p.Gly79Gly	237/444	79/147												4.25532
TP114	45280	G	T	missense_variant	MODERATE	hicB	gene-hicB	c.200C>A	p.Ala67Glu	200/267	67/88									5.12821
TP114	45286	G	T	missense_variant	MODERATE	hicB	gene-hicB	c.194C>A	p.Pro65His	194/267	65/88											2.94118
TP114	45522	T	C	intergenic_region	MODIFIER	hicB-TP114-54	gene-hicB-gene-TP114-54	n.45522T>C							4.34783
TP114	45637	T	C	intergenic_region	MODIFIER	hicB-TP114-54	gene-hicB-gene-TP114-54	n.45637T>C						3.27869
TP114	45690	C	A	intergenic_region	MODIFIER	hicB-TP114-54	gene-hicB-gene-TP114-54	n.45690C>A														3.125
TP114	45697	G	A	intergenic_region	MODIFIER	hicB-TP114-54	gene-hicB-gene-TP114-54	n.45697G>A										3.22581
TP114	45702	G	T	synonymous_variant	LOW	TP114-54	gene-TP114-54	c.1146C>A	p.Ala382Ala	1146/1149	382/382						3.33333
TP114	45706	G	T	missense_variant	MODERATE	TP114-54	gene-TP114-54	c.1142C>A	p.Thr381Lys	1142/1149	381/382													4.83871
TP114	45810	G	A	synonymous_variant	LOW	TP114-54	gene-TP114-54	c.1038C>T	p.Gly346Gly	1038/1149	346/382															5.40541
TP114	45984	G	T	synonymous_variant	LOW	TP114-54	gene-TP114-54	c.864C>A	p.Arg288Arg	864/1149	288/382		4.08163
TP114	46072	G	T	missense_variant	MODERATE	TP114-54	gene-TP114-54	c.776C>A	p.Ala259Glu	776/1149	259/382															7.14286
TP114	46074	T	C	synonymous_variant	LOW	TP114-54	gene-TP114-54	c.774A>G	p.Ala258Ala	774/1149	258/382												9.09091			10.7143
TP114	46080	C	T	synonymous_variant	LOW	TP114-54	gene-TP114-54	c.768G>A	p.Lys256Lys	768/1149	256/382			9.09091			18.8679				20.9302		16.6667				23.5294
TP114	46091	TG	T	frameshift_variant	HIGH	TP114-54	gene-TP114-54	c.756delC	p.Ser252fs	756/1149	252/382			9.52381			18.1818				21.4286		17.9487				23.0769
TP114	46093	CT	C	frameshift_variant	HIGH	TP114-54	gene-TP114-54	c.754delA	p.Ser252fs	754/1149	252/382			9.09091			18.1818				21.4286		18.4211				22.6415
TP114	46095	G	GAA	frameshift_variant	HIGH	TP114-54	gene-TP114-54	c.752_753insTT	p.Asn253fs	752/1149	251/382			9.30233			18.8679				21.9512		17.9487				23.0769
TP114	46101	C	T	synonymous_variant	LOW	TP114-54	gene-TP114-54	c.747G>A	p.Leu249Leu	747/1149	249/382			40.3226			37.1429				40.9836		40				43.0556
TP114	46122	T	C	synonymous_variant	LOW	TP114-54	gene-TP114-54	c.726A>G	p.Ala242Ala	726/1149	242/382			39.3939			39.7059				43.8596		39.2157				44.5946
TP114	46139	C	T	missense_variant	MODERATE	TP114-54	gene-TP114-54	c.709G>A	p.Val237Ile	709/1149	237/382						7.69231										10.4167
TP114	46140	G	C	synonymous_variant	LOW	TP114-54	gene-TP114-54	c.708C>G	p.Thr236Thr	708/1149	236/382						7.5										6.66667
TP114	46146	T	C	synonymous_variant	LOW	TP114-54	gene-TP114-54	c.702A>G	p.Thr234Thr	702/1149	234/382																4.08163
TP114	46181	C	A	missense_variant	MODERATE	TP114-54	gene-TP114-54	c.667G>T	p.Ala223Ser	667/1149	223/382		4.16667
TP114	46293	C	A	missense_variant	MODERATE	TP114-54	gene-TP114-54	c.555G>T	p.Gln185His	555/1149	185/382														5.12821
TP114	46340	C	A	missense_variant	MODERATE	TP114-54	gene-TP114-54	c.508G>T	p.Ala170Ser	508/1149	170/382								2.46914
TP114	46355	C	T	missense_variant	MODERATE	TP114-54	gene-TP114-54	c.493G>A	p.Gly165Ser	493/1149	165/382				2.8169
TP114	46367	C	A	missense_variant	MODERATE	TP114-54	gene-TP114-54	c.481G>T	p.Gly161Trp	481/1149	161/382							3.84615
TP114	46403	C	G	missense_variant	MODERATE	TP114-54	gene-TP114-54	c.445G>C	p.Val149Leu	445/1149	149/382		3.44828
TP114	46496	G	T	synonymous_variant	LOW	TP114-54	gene-TP114-54	c.352C>A	p.Arg118Arg	352/1149	118/382										5.88235
TP114	46571	G	T	missense_variant	MODERATE	TP114-54	gene-TP114-54	c.277C>A	p.Arg93Ser	277/1149	93/382													4.7619
TP114	46667	G	T	missense_variant	MODERATE	TP114-54	gene-TP114-54	c.181C>A	p.Gln61Lys	181/1149	61/382												8.33333
TP114	47184	G	A	intergenic_region	MODIFIER	TP114-55-yajC	gene-TP114-55-gene-yajC	n.47184G>A																		4.34783
TP114	47208	G	T	intergenic_region	MODIFIER	TP114-55-yajC	gene-TP114-55-gene-yajC	n.47208G>T										3.22581
TP114	47370	C	A	missense_variant	MODERATE	yajC	gene-yajC	c.144G>T	p.Trp48Cys	144/279	48/92												4.08163
TP114	47435	C	A	stop_gained	HIGH	yajC	gene-yajC	c.79G>T	p.Glu27*	79/279	27/92		3.38983									3.40909	4.34783			5.26316
TP114	47436	G	T	synonymous_variant	LOW	yajC	gene-yajC	c.78C>A	p.Thr26Thr	78/279	26/92											2.29885
TP114	47480	C	A	missense_variant	MODERATE	yajC	gene-yajC	c.34G>T	p.Asp12Tyr	34/279	1992-12-01									5.71429
TP114	47532	G	C	intergenic_region	MODIFIER	yajC-TP114-57	gene-yajC-gene-TP114-57	n.47532G>C							4.54545
TP114	47587	A	T	intergenic_region	MODIFIER	yajC-TP114-57	gene-yajC-gene-TP114-57	n.47587A>T						22.2222
TP114	47588	A	T	intergenic_region	MODIFIER	yajC-TP114-57	gene-yajC-gene-TP114-57	n.47588A>T						22.2222
TP114	47914	C	A	intergenic_region	MODIFIER	TP114-57-yajA	gene-TP114-57-gene-yajA	n.47914C>A							5
TP114	47970	G	T	intergenic_region	MODIFIER	TP114-57-yajA	gene-TP114-57-gene-yajA	n.47970G>T																	5.12821
TP114	47972	C	G	intergenic_region	MODIFIER	TP114-57-yajA	gene-TP114-57-gene-yajA	n.47972C>G									4.25532
TP114	48176	C	A	missense_variant	MODERATE	yajA	gene-yajA	c.139G>T	p.Gly47Cys	139/252	47/83											2.66667
TP114	48275	G	T	synonymous_variant	LOW	yajA	gene-yajA	c.40C>A	p.Arg14Arg	40/252	14/83				4.25532									3.84615
TP114	48324	C	G	missense_variant	MODERATE	yaiB	gene-yaiB	c.241G>C	p.Glu81Gln	241/261	81/86						6.25
TP114	48554	C	A	missense_variant	MODERATE	yaiB	gene-yaiB	c.11G>T	p.Arg4Ile	11/261	1986-04-01												5.26316
TP114	48577	T	G	intergenic_region	MODIFIER	yaiB-TP114-60	gene-yaiB-gene-TP114-60	n.48577T>G							3.27869
TP114	48707	C	G	missense_variant	MODERATE	TP114-60	gene-TP114-60	c.134G>C	p.Cys45Ser	134/225	45/74				2.85714
TP114	48775	C	G	synonymous_variant	LOW	TP114-60	gene-TP114-60	c.66G>C	p.Val22Val	66/225	22/74			2.53165
TP114	48855	G	A	intergenic_region	MODIFIER	TP114-60-yaiA	gene-TP114-60-gene-yaiA	n.48855G>A														4.70588
TP114	48900	A	G	intergenic_region	MODIFIER	TP114-60-yaiA	gene-TP114-60-gene-yaiA	n.48900A>G					2.98507
TP114	48927	C	T	intergenic_region	MODIFIER	TP114-60-yaiA	gene-TP114-60-gene-yaiA	n.48927C>T						3.77358			3.44828
TP114	48999	C	A	missense_variant	MODERATE	yaiA	gene-yaiA	c.148G>T	p.Ala50Ser	148/210	50/69											2.15054
TP114	49157	G	A	intergenic_region	MODIFIER	yaiA-yahA	gene-yaiA-gene-yahA	n.49157G>A							3.1746
TP114	49169	A	T	intergenic_region	MODIFIER	yaiA-yahA	gene-yaiA-gene-yahA	n.49169A>T				7.79221	4.34783	12.8205	6.77966		5.26316				12.5			5.12821
TP114	49208	G	T	synonymous_variant	LOW	yahA	gene-yahA	c.303C>A	p.Thr101Thr	303/324	101/107											2.40964
TP114	49237	G	T	missense_variant	MODERATE	yahA	gene-yahA	c.274C>A	p.Gln92Lys	274/324	92/107							4.16667
TP114	49282	C	A	missense_variant	MODERATE	yahA	gene-yahA	c.229G>T	p.Ala77Ser	229/324	77/107																6.38298
TP114	49335	A	G	missense_variant	MODERATE	yahA	gene-yahA	c.176T>C	p.Ile59Thr	176/324	59/107						3.84615
TP114	49338	T	A	missense_variant	MODERATE	yahA	gene-yahA	c.173A>T	p.Lys58Ile	173/324	58/107						1.81818
TP114	49339	T	A	stop_gained	HIGH	yahA	gene-yahA	c.172A>T	p.Lys58*	172/324	58/107						1.85185
TP114	49342	C	T	missense_variant	MODERATE	yahA	gene-yahA	c.169G>A	p.Val57Ile	169/324	57/107						3.63636
TP114	49376	T	G	missense_variant	MODERATE	yahA	gene-yahA	c.135A>C	p.Leu45Phe	135/324	45/107										4.7619
TP114	49396	A	G	missense_variant	MODERATE	yahA	gene-yahA	c.115T>C	p.Ser39Pro	115/324	39/107															7.31707
TP114	49402	C	A	missense_variant	MODERATE	yahA	gene-yahA	c.109G>T	p.Gly37Cys	109/324	37/107																3.57143
TP114	49493	T	C	synonymous_variant	LOW	yahA	gene-yahA	c.18A>G	p.Lys6Lys	18/324	6/107											2.15054
TP114	49531	G	A	intergenic_region	MODIFIER	yahA-TP114-63	gene-yahA-gene-TP114-63	n.49531G>A																		6.52174
TP114	49584	A	T	intergenic_region	MODIFIER	yahA-TP114-63	gene-yahA-gene-TP114-63	n.49584A>T				3.22581		5.26316	3.84615				3.1746
TP114	49585	A	T	intergenic_region	MODIFIER	yahA-TP114-63	gene-yahA-gene-TP114-63	n.49585A>T				3.15789		5.26316	3.92157				3.1746
TP114	49668	G	T	synonymous_variant	LOW	TP114-63	gene-TP114-63	c.145C>A	p.Arg49Arg	145/216	49/71								3.92157
TP114	49669	G	T	stop_gained	HIGH	TP114-63	gene-TP114-63	c.144C>A	p.Cys48*	144/216	48/71	3.57143													6.89655
TP114	49671	A	C	missense_variant	MODERATE	TP114-63	gene-TP114-63	c.142T>G	p.Cys48Gly	142/216	48/71								4.08163
TP114	50002	G	T	intergenic_region	MODIFIER	TP114-64-yagA	gene-TP114-64-gene-yagA	n.50002G>T					4.65116
TP114	50022	C	A	intergenic_region	MODIFIER	TP114-64-yagA	gene-TP114-64-gene-yagA	n.50022C>A								6.66667
TP114	50035	G	T	intergenic_region	MODIFIER	TP114-64-yagA	gene-TP114-64-gene-yagA	n.50035G>T																4.87805
TP114	50071	A	G	intergenic_region	MODIFIER	TP114-64-yagA	gene-TP114-64-gene-yagA	n.50071A>G				7.22892		9.67742		9.375
TP114	50074	C	T	intergenic_region	MODIFIER	TP114-64-yagA	gene-TP114-64-gene-yagA	n.50074C>T				6.74157		9.67742		9.375
TP114	50126	G	T	missense_variant	MODERATE	yagA	gene-yagA	c.296C>A	p.Pro99Gln	296/330	99/109										7.69231
TP114	50142	C	A	missense_variant	MODERATE	yagA	gene-yagA	c.280G>T	p.Ala94Ser	280/330	94/109								2.38095
TP114	50200	T	C	synonymous_variant	LOW	yagA	gene-yagA	c.222A>G	p.Lys74Lys	222/330	74/109											8.10811
TP114	50265	G	T	synonymous_variant	LOW	yagA	gene-yagA	c.157C>A	p.Arg53Arg	157/330	53/109												5.12821
TP114	50313	G	T	missense_variant	MODERATE	yagA	gene-yagA	c.109C>A	p.His37Asn	109/330	37/109											2.06186
TP114	50439	G	T	intergenic_region	MODIFIER	yagA-TP114-66	gene-yagA-gene-TP114-66	n.50439G>T																			5.40541
TP114	50888	C	A	synonymous_variant	LOW	TP114-67	gene-TP114-67	c.144C>A	p.Pro48Pro	144/165	48/54						2.77778
TP114	50905	T	A	missense_variant	MODERATE	TP114-67	gene-TP114-67	c.161T>A	p.Met54Lys	161/165	54/54													2.98507
TP114	50928	A	G	intergenic_region	MODIFIER	TP114-67-parA	gene-TP114-67-gene-parA	n.50928A>G											1.90476		3.27869
TP114	50955	C	T	intergenic_region	MODIFIER	TP114-67-parA	gene-TP114-67-gene-parA	n.50955C>T										2.43902		2.77778
TP114	50974	A	G	intergenic_region	MODIFIER	TP114-67-parA	gene-TP114-67-gene-parA	n.50974A>G					3.61446		4.93827	2.98507	6.41026	7.46269	2.80374					3.0303
TP114	50983	C	T	intergenic_region	MODIFIER	TP114-67-parA	gene-TP114-67-gene-parA	n.50983C>T							2.63158
TP114	51039	G	T	missense_variant	MODERATE	parA	gene-parA	c.22G>T	p.Ala8Ser	22/666	8/221											2.7027
TP114	51052	G	T	missense_variant	MODERATE	parA	gene-parA	c.35G>T	p.Gly12Val	35/666	12/221								3.07692
TP114	51321	G	T	missense_variant	MODERATE	parA	gene-parA	c.304G>T	p.Ala102Ser	304/666	102/221															4.54545
TP114	51355	C	A	stop_gained	HIGH	parA	gene-parA	c.338C>A	p.Ser113*	338/666	113/221							2.98507
TP114	51480	A	G	missense_variant	MODERATE	parA	gene-parA	c.463A>G	p.Lys155Glu	463/666	155/221								2.43902
TP114	51508	T	A	missense_variant	MODERATE	parA	gene-parA	c.491T>A	p.Leu164His	491/666	164/221								2.43902
TP114	51523	T	A	missense_variant	MODERATE	parA	gene-parA	c.506T>A	p.Val169Glu	506/666	169/221							3.44828		4.08163
TP114	51612	C	A	missense_variant	MODERATE	parA	gene-parA	c.595C>A	p.Arg199Ser	595/666	199/221															5.26316
TP114	51613	G	T	missense_variant	MODERATE	parA	gene-parA	c.596G>T	p.Arg199Leu	596/666	199/221									3.77358
TP114	51721	A	T	intergenic_region	MODIFIER	parA-yafA	gene-parA-gene-yafA	n.51721A>T				2.5	3.8961						2.27273			2		4.22535	4.34783	3.22581	4.22535
TP114	51722	C	G	intergenic_region	MODIFIER	parA-yafA	gene-parA-gene-yafA	n.51722C>G				2.54237	3.94737						2.29885			2.0202		2.8169	4.28571	3.22581	4.16667
TP114	51723	A	T	intergenic_region	MODIFIER	parA-yafA	gene-parA-gene-yafA	n.51723A>T				3.36134	3.8961						2.32558			2		2.89855	4.34783	3.22581	4.16667
TP114	51774	A	C	missense_variant	MODERATE	yafA	gene-yafA	c.18A>C	p.Lys6Asn	18/285	1994-06-01					3.7037
TP114	51776	C	G	missense_variant	MODERATE	yafA	gene-yafA	c.20C>G	p.Thr7Ser	20/285	1994-07-01																3.27869
TP114	51816	A	T	synonymous_variant	LOW	yafA	gene-yafA	c.60A>T	p.Ala20Ala	60/285	20/94												5.71429
TP114	52065	C	A	missense_variant	MODERATE	yaeC	gene-yaeC	c.591G>T	p.Lys197Asn	591/597	197/198												6.25
TP114	52123	G	T	missense_variant	MODERATE	yaeC	gene-yaeC	c.533C>A	p.Ala178Glu	533/597	178/198		3.33333
TP114	52133	C	A	missense_variant	MODERATE	yaeC	gene-yaeC	c.523G>T	p.Ala175Ser	523/597	175/198									4.08163
TP114	52189	C	A	missense_variant	MODERATE	yaeC	gene-yaeC	c.467G>T	p.Gly156Val	467/597	156/198	2.29885											5.26316
TP114	52218	C	A	missense_variant	MODERATE	yaeC	gene-yaeC	c.438G>T	p.Trp146Cys	438/597	146/198											2.63158
TP114	52263	C	A	synonymous_variant	LOW	yaeC	gene-yaeC	c.393G>T	p.Thr131Thr	393/597	131/198											2.40964
TP114	52290	C	A	synonymous_variant	LOW	yaeC	gene-yaeC	c.366G>T	p.Leu122Leu	366/597	122/198								2.8169
TP114	52363	G	T	missense_variant	MODERATE	yaeC	gene-yaeC	c.293C>A	p.Pro98His	293/597	98/198											2.35294
TP114	52418	T	C	missense_variant	MODERATE	yaeC	gene-yaeC	c.238A>G	p.Lys80Glu	238/597	80/198								9.21053		6.66667		6.45161	5.35714		7.14286
TP114	52490	C	A	missense_variant	MODERATE	yaeC	gene-yaeC	c.166G>T	p.Ala56Ser	166/597	56/198							4.08163
TP114	52649	C	A	missense_variant	MODERATE	yaeC	gene-yaeC	c.7G>T	p.Ala3Ser	7/597	3/198								2.7027
TP114	52862	C	A	stop_gained	HIGH	TP114-72	gene-TP114-72	c.163G>T	p.Glu55*	163/216	55/71			5.76923
TP114	52967	G	T	missense_variant	MODERATE	TP114-72	gene-TP114-72	c.58C>A	p.His20Asn	58/216	20/71				3.07692
TP114	52978	C	A	missense_variant	MODERATE	TP114-72	gene-TP114-72	c.47G>T	p.Gly16Val	47/216	16/71				2.77778
TP114	53142	T	C	missense_variant	MODERATE	yadA	gene-yadA	c.532A>G	p.Arg178Gly	532/606	178/201											2.15054
TP114	53143	G	T	missense_variant	MODERATE	yadA	gene-yadA	c.531C>A	p.Ser177Arg	531/606	177/201													3.22581
TP114	53223	C	A	stop_gained	HIGH	yadA	gene-yadA	c.451G>T	p.Glu151*	451/606	151/201														4.87805
TP114	53261	T	C	missense_variant	MODERATE	yadA	gene-yadA	c.413A>G	p.Asn138Ser	413/606	138/201														4.54545
TP114	53333	C	A	missense_variant	MODERATE	yadA	gene-yadA	c.341G>T	p.Arg114Ile	341/606	114/201						3.07692
TP114	53362	G	A	synonymous_variant	LOW	yadA	gene-yadA	c.312C>T	p.His104His	312/606	104/201												6			6.38298
TP114	53365	C	A	synonymous_variant	LOW	yadA	gene-yadA	c.309G>T	p.Leu103Leu	309/606	103/201														5.26316
TP114	53382	G	T	missense_variant	MODERATE	yadA	gene-yadA	c.292C>A	p.His98Asn	292/606	98/201						3.92157
TP114	53465	A	G	missense_variant	MODERATE	yadA	gene-yadA	c.209T>C	p.Val70Ala	209/606	70/201												7.40741			3.84615
TP114	53605	C	A	synonymous_variant	LOW	yadA	gene-yadA	c.69G>T	p.Gly23Gly	69/606	23/201		3.7037
TP114	53670	C	A	stop_gained	HIGH	yadA	gene-yadA	c.4G>T	p.Gly2*	4/606	2/201		5.08475
TP114	53718	G	T	intergenic_region	MODIFIER	yadA-yadB	gene-yadA-gene-yadB	n.53718G>T																	3.57143
TP114	53728	C	A	intergenic_region	MODIFIER	yadA-yadB	gene-yadA-gene-yadB	n.53728C>A												4.08163
TP114	53735	C	A	intergenic_region	MODIFIER	yadA-yadB	gene-yadA-gene-yadB	n.53735C>A				1.88679										2.38095
TP114	53750	C	A	intergenic_region	MODIFIER	yadA-yadB	gene-yadA-gene-yadB	n.53750C>A														2.5641
TP114	53818	G	T	intergenic_region	MODIFIER	yadA-yadB	gene-yadA-gene-yadB	n.53818G>T					3.125
TP114	53867	C	A	intergenic_region	MODIFIER	yadA-yadB	gene-yadA-gene-yadB	n.53867C>A																		4.54545
TP114	53992	C	A	missense_variant	MODERATE	yadB	gene-yadB	c.446G>T	p.Arg149Met	446/522	149/173																4.25532
TP114	54244	G	T	missense_variant	MODERATE	yadB	gene-yadB	c.194C>A	p.Pro65Gln	194/522	65/173								2.73973					4.65116
TP114	54315	T	G	synonymous_variant	LOW	yadB	gene-yadB	c.123A>C	p.Thr41Thr	123/522	41/173						5.88235
TP114	54319	C	A	missense_variant	MODERATE	yadB	gene-yadB	c.119G>T	p.Arg40Met	119/522	40/173						5.40541
TP114	54320	T	G	synonymous_variant	LOW	yadB	gene-yadB	c.118A>C	p.Arg40Arg	118/522	40/173						5.40541
TP114	54324	C	A	missense_variant	MODERATE	yadB	gene-yadB	c.114G>T	p.Gln38His	114/522	38/173						4.87805
TP114	54378	T	C	synonymous_variant	LOW	yadB	gene-yadB	c.60A>G	p.Thr20Thr	60/522	20/173									4.7619
TP114	54383	AGTAGTGAT	A	frameshift_variant	HIGH	yadB	gene-yadB	c.47_54delATCACTAC	p.Asn16fs	47/522	16/173				1.53846
TP114	54386	A	C	missense_variant	MODERATE	yadB	gene-yadB	c.52T>G	p.Tyr18Asp	52/522	18/173															5.26316
TP114	54391	T	A	missense_variant	MODERATE	yadB	gene-yadB	c.47A>T	p.Asn16Ile	47/522	16/173															5.45455
TP114	54396	G	T	synonymous_variant	LOW	yadB	gene-yadB	c.42C>A	p.Val14Val	42/522	14/173				3.33333											5.76923
TP114	54445	G	T	intergenic_region	MODIFIER	yadB-tnpA	gene-yadB-gene-tnpA	n.54445G>T														4.34783
TP114	54450	T	C	intergenic_region	MODIFIER	yadB-tnpA	gene-yadB-gene-tnpA	n.54450T>C							4.16667
TP114	54453	A	G	intergenic_region	MODIFIER	yadB-tnpA	gene-yadB-gene-tnpA	n.54453A>G											4.44444
TP114	54509	G	A	intergenic_region	MODIFIER	yadB-tnpA	gene-yadB-gene-tnpA	n.54509G>A												11.1111
TP114	54523	C	A	intergenic_region	MODIFIER	yadB-tnpA	gene-yadB-gene-tnpA	n.54523C>A												8.69565
TP114	54544	C	A	intergenic_region	MODIFIER	yadB-tnpA	gene-yadB-gene-tnpA	n.54544C>A						5.88235
TP114	54544	C	G	intergenic_region	MODIFIER	yadB-tnpA	gene-yadB-gene-tnpA	n.54544C>G																5.88235
TP114	54699	C	A	synonymous_variant	LOW	tnpA	gene-tnpA	c.111C>A	p.Thr37Thr	111/339	37/112																3.44828
TP114	54880	G	T	missense_variant	MODERATE	tnpA	gene-tnpA	c.292G>T	p.Ala98Ser	292/339	98/112					10
TP114	54948	G	T	missense_variant	MODERATE	aph-III	gene-aph-III	c.799C>A	p.Leu267Ile	799/816	267/271						4.7619
TP114	55008	G	T	missense_variant	MODERATE	aph-III	gene-aph-III	c.739C>A	p.Leu247Ile	739/816	247/271																4
TP114	55123	C	A	missense_variant	MODERATE	aph-III	gene-aph-III	c.624G>T	p.Glu208Asp	624/816	208/271						6.25
TP114	55168	G	A	synonymous_variant	LOW	aph-III	gene-aph-III	c.579C>T	p.Val193Val	579/816	193/271											2.5974
TP114	55201	C	G	missense_variant	MODERATE	aph-III	gene-aph-III	c.546G>C	p.Met182Ile	546/816	182/271		3.84615
TP114	55293	C	A	missense_variant	MODERATE	aph-III	gene-aph-III	c.454G>T	p.Ala152Ser	454/816	152/271				2.53165
TP114	55410	A	G	missense_variant	MODERATE	aph-III	gene-aph-III	c.337T>C	p.Tyr113His	337/816	113/271								2.43902			5.12821			3.92157
TP114	55519	C	A	synonymous_variant	LOW	aph-III	gene-aph-III	c.228G>T	p.Thr76Thr	228/816	76/271													3.77358
TP114	55623	G	T	synonymous_variant	LOW	aph-III	gene-aph-III	c.124C>A	p.Arg42Arg	124/816	42/271																3.50877
TP114	55674	C	A	missense_variant	MODERATE	aph-III	gene-aph-III	c.73G>T	p.Gly25Trp	73/816	25/271											3.125
TP114	55895	C	A	synonymous_variant	LOW	TP114-77	gene-TP114-77	c.102C>A	p.Gly34Gly	102/156	34/51				4.87805											6.25
TP114	55896	G	T	missense_variant	MODERATE	TP114-77	gene-TP114-77	c.103G>T	p.Ala35Ser	103/156	35/51		4.7619
TP114	55956	G	T	intergenic_region	MODIFIER	TP114-77-TP114-78	gene-TP114-77-gene-TP114-78	n.55956G>T																		5.71429
TP114	55976	C	A	intergenic_region	MODIFIER	TP114-77-TP114-78	gene-TP114-77-gene-TP114-78	n.55976C>A							3.92157
TP114	56024	C	A	intergenic_region	MODIFIER	TP114-77-TP114-78	gene-TP114-77-gene-TP114-78	n.56024C>A												9.09091
TP114	56113	G	T	missense_variant	MODERATE	TP114-78	gene-TP114-78	c.11G>T	p.Arg4Leu	11/189	1962-04-01							3.38983
TP114	56214	G	T	missense_variant	MODERATE	TP114-78	gene-TP114-78	c.112G>T	p.Ala38Ser	112/189	38/62				3.07692									3.92157
TP114	56228	C	A	synonymous_variant	LOW	TP114-78	gene-TP114-78	c.126C>A	p.Thr42Thr	126/189	42/62			4.65116
TP114	56428	G	T	missense_variant	MODERATE	TP114-79	gene-TP114-79	c.128G>T	p.Cys43Phe	128/1200	43/399		3.33333
TP114	56431	G	T	missense_variant	MODERATE	TP114-79	gene-TP114-79	c.131G>T	p.Gly44Val	131/1200	44/399											3.57143
TP114	56524	G	T	missense_variant	MODERATE	TP114-79	gene-TP114-79	c.224G>T	p.Cys75Phe	224/1200	75/399								2.53165
TP114	56550	G	T	missense_variant	MODERATE	TP114-79	gene-TP114-79	c.250G>T	p.Asp84Tyr	250/1200	84/399																3.33333
TP114	56557	G	T	missense_variant	MODERATE	TP114-79	gene-TP114-79	c.257G>T	p.Trp86Leu	257/1200	86/399														2.94118
TP114	56740	G	T	missense_variant	MODERATE	TP114-79	gene-TP114-79	c.440G>T	p.Cys147Phe	440/1200	147/399														4.65116
TP114	56742	G	A	missense_variant	MODERATE	TP114-79	gene-TP114-79	c.442G>A	p.Ala148Thr	442/1200	148/399					5.12821
TP114	56846	C	A	missense_variant	MODERATE	TP114-79	gene-TP114-79	c.546C>A	p.Phe182Leu	546/1200	182/399			3.57143
TP114	56866	C	A	stop_gained	HIGH	TP114-79	gene-TP114-79	c.566C>A	p.Ser189*	566/1200	189/399			3.1746
TP114	57028	C	A	missense_variant	MODERATE	TP114-79	gene-TP114-79	c.728C>A	p.Ala243Asp	728/1200	243/399				3.7037
TP114	57078	C	A	missense_variant	MODERATE	TP114-79	gene-TP114-79	c.778C>A	p.Pro260Thr	778/1200	260/399												5.12821
TP114	57197	G	T	synonymous_variant	LOW	TP114-79	gene-TP114-79	c.897G>T	p.Ala299Ala	897/1200	299/399													3.57143
TP114	57215	C	A	synonymous_variant	LOW	TP114-79	gene-TP114-79	c.915C>A	p.Ile305Ile	915/1200	305/399					6.97674
TP114	57259	C	A	missense_variant	MODERATE	TP114-79	gene-TP114-79	c.959C>A	p.Ala320Asp	959/1200	320/399											4.05405
TP114	57261	A	G	missense_variant	MODERATE	TP114-79	gene-TP114-79	c.961A>G	p.Asn321Asp	961/1200	321/399							5.12821
TP114	57286	C	A	missense_variant	MODERATE	TP114-79	gene-TP114-79	c.986C>A	p.Pro329Gln	986/1200	329/399														4.44444
TP114	57353	G	T	missense_variant	MODERATE	TP114-79	gene-TP114-79	c.1053G>T	p.Met351Ile	1053/1200	351/399												4.87805
TP114	57484	G	T	missense_variant	MODERATE	TP114-79	gene-TP114-79	c.1184G>T	p.Arg395Met	1184/1200	395/399								4.34783
TP114	57623	C	A	intergenic_region	MODIFIER	TP114-79-TP114-80	gene-TP114-79-gene-TP114-80	n.57623C>A										2.85714
TP114	57695	C	A	intergenic_region	MODIFIER	TP114-79-TP114-80	gene-TP114-79-gene-TP114-80	n.57695C>A							2.63158
TP114	57786	T	A	missense_variant	MODERATE	TP114-80	gene-TP114-80	c.121A>T	p.Asn41Tyr	121/162	41/53								2.40964
TP114	57800	C	A	missense_variant	MODERATE	TP114-80	gene-TP114-80	c.107G>T	p.Gly36Val	107/162	36/53								2.10526
TP114	57945	T	A	intergenic_region	MODIFIER	TP114-80-TP114-81	gene-TP114-80-gene-TP114-81	n.57945T>A				8.49057		5.7971	5.47945		9.23077		4.54545	6.38298	9.30233				6.45161
TP114	58082	T	G	missense_variant	MODERATE	TP114-81	gene-TP114-81	c.142A>C	p.Lys48Gln	142/147	48/48						4.87805
TP114	58082	T	C	missense_variant	MODERATE	TP114-81	gene-TP114-81	c.142A>G	p.Lys48Glu	142/147	48/48											3.63636
TP114	58325	C	A	intergenic_region	MODIFIER	TP114-81-TP114-82	gene-TP114-81-gene-TP114-82	n.58325C>A														3.92157
TP114	58409	T	A	intergenic_region	MODIFIER	TP114-81-TP114-82	gene-TP114-81-gene-TP114-82	n.58409T>A										3.92157
TP114	58414	C	A	intergenic_region	MODIFIER	TP114-81-TP114-82	gene-TP114-81-gene-TP114-82	n.58414C>A								6.38298
TP114	58440	C	A	intergenic_region	MODIFIER	TP114-81-TP114-82	gene-TP114-81-gene-TP114-82	n.58440C>A								8.10811								5.12821
TP114	58456	G	A	intergenic_region	MODIFIER	TP114-81-TP114-82	gene-TP114-81-gene-TP114-82	n.58456G>A																	11.7647
TP114	58798	A	G	synonymous_variant	LOW	TP114-82	gene-TP114-82	c.156A>G	p.Arg52Arg	156/219	52/72				4
TP114	58964	G	T	missense_variant	MODERATE	repA	gene-repA	c.736C>A	p.His246Asn	736/741	246/246														5.40541
TP114	58985	C	A	missense_variant	MODERATE	repA	gene-repA	c.715G>T	p.Ala239Ser	715/741	239/246								2.77778
TP114	59043	C	A	missense_variant	MODERATE	repA	gene-repA	c.657G>T	p.Trp219Cys	657/741	219/246									4.7619
TP114	59086	G	T	missense_variant	MODERATE	repA	gene-repA	c.614C>A	p.Ala205Glu	614/741	205/246		4.34783
TP114	59112	C	A	synonymous_variant	LOW	repA	gene-repA	c.588G>T	p.Pro196Pro	588/741	196/246												4
TP114	59123	C	A	missense_variant	MODERATE	repA	gene-repA	c.577G>T	p.Ala193Ser	577/741	193/246											2.35294
TP114	59143	C	T	missense_variant	MODERATE	repA	gene-repA	c.557G>A	p.Arg186His	557/741	186/246								2.27273
TP114	59210	G	T	missense_variant	MODERATE	repA	gene-repA	c.490C>A	p.Arg164Ser	490/741	164/246								3.7037
TP114	59241	G	T	synonymous_variant	LOW	repA	gene-repA	c.459C>A	p.Arg153Arg	459/741	153/246												4.65116
TP114	59322	C	A	synonymous_variant	LOW	repA	gene-repA	c.378G>T	p.Leu126Leu	378/741	126/246								2.89855
TP114	59327	C	G	missense_variant	MODERATE	repA	gene-repA	c.373G>C	p.Asp125His	373/741	125/246														4.16667
TP114	59332	C	A	missense_variant	MODERATE	repA	gene-repA	c.368G>T	p.Gly123Val	368/741	123/246				3.07692
TP114	59334	C	A	synonymous_variant	LOW	repA	gene-repA	c.366G>T	p.Leu122Leu	366/741	122/246											2.5641
TP114	59346	G	T	synonymous_variant	LOW	repA	gene-repA	c.354C>A	p.Gly118Gly	354/741	118/246				2.94118
TP114	59348	C	A	missense_variant	MODERATE	repA	gene-repA	c.352G>T	p.Gly118Cys	352/741	118/246			3.44828
TP114	59362	C	A	missense_variant	MODERATE	repA	gene-repA	c.338G>T	p.Trp113Leu	338/741	113/246													2.98507
TP114	59428	G	T	missense_variant	MODERATE	repA	gene-repA	c.272C>A	p.Thr91Lys	272/741	91/246								2.24719
TP114	59442	C	A	missense_variant	MODERATE	repA	gene-repA	c.258G>T	p.Gln86His	258/741	86/246								2.46914
TP114	59454	C	T	synonymous_variant	LOW	repA	gene-repA	c.246G>A	p.Leu82Leu	246/741	82/246												4
TP114	59482	G	T	missense_variant	MODERATE	repA	gene-repA	c.218C>A	p.Ala73Glu	218/741	73/246			4.7619
TP114	59492	G	T	missense_variant	MODERATE	repA	gene-repA	c.208C>A	p.Pro70Thr	208/741	70/246												4.16667
TP114	59537	G	T	missense_variant	MODERATE	repA	gene-repA	c.163C>A	p.Leu55Met	163/741	55/246		3.7037
TP114	59618	G	T	synonymous_variant	LOW	repA	gene-repA	c.82C>A	p.Arg28Arg	82/741	28/246																4.91803
TP114	59621	G	T	missense_variant	MODERATE	repA	gene-repA	c.79C>A	p.Gln27Lys	79/741	27/246											2.53165
TP114	59770	C	A	intergenic_region	MODIFIER	repA-TP114-84	gene-repA-gene-TP114-84	n.59770C>A														2.8169
TP114	59772	C	A	intergenic_region	MODIFIER	repA-TP114-84	gene-repA-gene-TP114-84	n.59772C>A					7.5
TP114	59841	C	A	intergenic_region	MODIFIER	repA-TP114-84	gene-repA-gene-TP114-84	n.59841C>A											5.55556
TP114	59906	C	A	intergenic_region	MODIFIER	repA-TP114-84	gene-repA-gene-TP114-84	n.59906C>A					3.44828
TP114	59984	G	T	intergenic_region	MODIFIER	repA-TP114-84	gene-repA-gene-TP114-84	n.59984G>T											2.15054
TP114	60017	C	A	intergenic_region	MODIFIER	repA-TP114-84	gene-repA-gene-TP114-84	n.60017C>A										3.22581
TP114	60039	C	T	intergenic_region	MODIFIER	repA-TP114-84	gene-repA-gene-TP114-84	n.60039C>T							2.32558							2.22222
TP114	60063	A	G	intergenic_region	MODIFIER	repA-TP114-84	gene-repA-gene-TP114-84	n.60063A>G				2												3.50877
TP114	60112	C	A	synonymous_variant	LOW	TP114-84	gene-TP114-84	c.24C>A	p.Arg8Arg	24/333	8/110									4.44444
TP114	60126	C	A	missense_variant	MODERATE	TP114-84	gene-TP114-84	c.38C>A	p.Thr13Lys	38/333	13/110								2.5
TP114	60160	C	A	stop_gained	HIGH	TP114-84	gene-TP114-84	c.72C>A	p.Tyr24*	72/333	24/110	2.32558	3.27869
TP114	60164	C	A	missense_variant	MODERATE	TP114-84	gene-TP114-84	c.76C>A	p.Leu26Ile	76/333	26/110									4.44444
TP114	60235	C	A	missense_variant	MODERATE	TP114-84	gene-TP114-84	c.147C>A	p.Ser49Arg	147/333	49/110											2.0202
TP114	60291	C	G	missense_variant	MODERATE	TP114-84	gene-TP114-84	c.203C>G	p.Ala68Gly	203/333	68/110													3.1746
TP114	60403	T	G	stop_gained	HIGH	TP114-84	gene-TP114-84	c.315T>G	p.Tyr105*	315/333	105/110						4.7619
TP114	60443	A	T	intergenic_region	MODIFIER	TP114-84-yheC	gene-TP114-84-gene-yheC	n.60443A>T														27.7778	7.69231		36.3636	28.2051
TP114	60445	C	T	intergenic_region	MODIFIER	TP114-84-yheC	gene-TP114-84-gene-yheC	n.60445C>T															13.9535			7.31707
TP114	60483	A	G	intergenic_region	MODIFIER	TP114-84-yheC	gene-TP114-84-gene-yheC	n.60483A>G																		11.7647
TP114	60484	T	A	intergenic_region	MODIFIER	TP114-84-yheC	gene-TP114-84-gene-yheC	n.60484T>A											5.61798			9.67742	6.66667	35.2941	14.2857		58.3333
TP114	60486	G	T	intergenic_region	MODIFIER	TP114-84-yheC	gene-TP114-84-gene-yheC	n.60486G>T									3.44828
TP114	60488	A	G	intergenic_region	MODIFIER	TP114-84-yheC	gene-TP114-84-gene-yheC	n.60488A>G								3.50877
TP114	60518	CT	C	intergenic_region	MODIFIER	TP114-84-yheC	gene-TP114-84-gene-yheC	n.60519delT															6.06061	5.40541
TP114	60522	T	C	intergenic_region	MODIFIER	TP114-84-yheC	gene-TP114-84-gene-yheC	n.60522T>C						4.16667
TP114	60535	A	T	intergenic_region	MODIFIER	TP114-84-yheC	gene-TP114-84-gene-yheC	n.60535A>T																		3.7037
TP114	60541	T	C	intergenic_region	MODIFIER	TP114-84-yheC	gene-TP114-84-gene-yheC	n.60541T>C											18.0723			41.4141	19.697	25.6757	41.0714	10.7143	19.1176
TP114	60551	C	A	intergenic_region	MODIFIER	TP114-84-yheC	gene-TP114-84-gene-yheC	n.60551C>A																		3.7037
TP114	60566	G	T	intergenic_region	MODIFIER	TP114-84-yheC	gene-TP114-84-gene-yheC	n.60566G>T																2.98507			6.89655
TP114	60567	G	A	intergenic_region	MODIFIER	TP114-84-yheC	gene-TP114-84-gene-yheC	n.60567G>A															8.77193	4.41176		12.963	3.44828
TP114	60571	T	C	intergenic_region	MODIFIER	TP114-84-yheC	gene-TP114-84-gene-yheC	n.60571T>C																4.54545
TP114	60572	A	G	intergenic_region	MODIFIER	TP114-84-yheC	gene-TP114-84-gene-yheC	n.60572A>G																3.0303
TP114	60573	A	G	intergenic_region	MODIFIER	TP114-84-yheC	gene-TP114-84-gene-yheC	n.60573A>G														3.33333		10.2941			14.2857
TP114	60575	T	C	intergenic_region	MODIFIER	TP114-84-yheC	gene-TP114-84-gene-yheC	n.60575T>C														7.95455	9.61538		4.08163	7.54717
TP114	60579	G	A	intergenic_region	MODIFIER	TP114-84-yheC	gene-TP114-84-gene-yheC	n.60579G>A											6.17284	6.89655				9.375		13.2075
TP114	60595	C	A	intergenic_region	MODIFIER	TP114-84-yheC	gene-TP114-84-gene-yheC	n.60595C>A															3.84615
TP114	60596	C	A	intergenic_region	MODIFIER	TP114-84-yheC	gene-TP114-84-gene-yheC	n.60596C>A								3.57143
TP114	60603	T	C	intergenic_region	MODIFIER	TP114-84-yheC	gene-TP114-84-gene-yheC	n.60603T>C											2.32558			2.24719				3.84615
TP114	60606	T	A	intergenic_region	MODIFIER	TP114-84-yheC	gene-TP114-84-gene-yheC	n.60606T>A															3.77358
TP114	60606	T	C	intergenic_region	MODIFIER	TP114-84-yheC	gene-TP114-84-gene-yheC	n.60606T>C																		3.92157
TP114	60623	G	T	intergenic_region	MODIFIER	TP114-84-yheC	gene-TP114-84-gene-yheC	n.60623G>T																		6.81818
TP114	60645	G	T	intergenic_region	MODIFIER	TP114-84-yheC	gene-TP114-84-gene-yheC	n.60645G>T				1.96078	2.5974
TP114	60817	G	T	intergenic_region	MODIFIER	TP114-84-yheC	gene-TP114-84-gene-yheC	n.60817G>T												4.16667
TP114	60839	C	A	intergenic_region	MODIFIER	TP114-84-yheC	gene-TP114-84-gene-yheC	n.60839C>A								3.7037
TP114	60881	T	C	intergenic_region	MODIFIER	TP114-84-yheC	gene-TP114-84-gene-yheC	n.60881T>C										4
TP114	61154	T	C	synonymous_variant	LOW	yheC	gene-yheC	c.90T>C	p.Pro30Pro	90/507	30/168					4.16667
TP114	61218	A	G	missense_variant	MODERATE	yheC	gene-yheC	c.154A>G	p.Asn52Asp	154/507	52/168															5.12821
TP114	61252	G	T	missense_variant	MODERATE	yheC	gene-yheC	c.188G>T	p.Arg63Leu	188/507	63/168														3.22581
TP114	61316	G	T	missense_variant	MODERATE	yheC	gene-yheC	c.252G>T	p.Gln84His	252/507	84/168																3.48837
TP114	61338	C	A	synonymous_variant	LOW	yheC	gene-yheC	c.274C>A	p.Arg92Arg	274/507	92/168							2.77778
TP114	61379	C	A	missense_variant	MODERATE	yheC	gene-yheC	c.315C>A	p.Phe105Leu	315/507	105/168						3.27869
TP114	61427	G	T	missense_variant	MODERATE	yheC	gene-yheC	c.363G>T	p.Glu121Asp	363/507	121/168														5
TP114	61438	C	A	missense_variant	MODERATE	yheC	gene-yheC	c.374C>A	p.Ala125Asp	374/507	125/168			4.34783
TP114	61485	G	T	stop_gained	HIGH	yheC	gene-yheC	c.421G>T	p.Glu141*	421/507	141/168																3.84615
TP114	61519	G	T	missense_variant	MODERATE	yheC	gene-yheC	c.455G>T	p.Trp152Leu	455/507	152/168											2.5
TP114	61708	G	T	missense_variant	MODERATE	yheB	gene-yheB	c.145G>T	p.Val49Phe	145/195	49/64							3.38983
TP114	61731	CA	C	frameshift_variant	HIGH	yheB	gene-yheB	c.169delA	p.Ile57fs	169/195	57/64	2.75229						4.61538
TP114	61894	T	C	missense_variant	MODERATE	ydhA	gene-ydhA	c.115T>C	p.Trp39Arg	115/978	39/325													23.913			18.1818
TP114	61936	C	A	missense_variant	MODERATE	ydhA	gene-ydhA	c.157C>A	p.Pro53Thr	157/978	53/325					4.87805
TP114	62077	C	A	missense_variant	MODERATE	ydhA	gene-ydhA	c.298C>A	p.Gln100Lys	298/978	100/325											1.86916
TP114	62123	C	A	missense_variant	MODERATE	ydhA	gene-ydhA	c.344C>A	p.Ala115Glu	344/978	115/325												3.92157
TP114	62182	C	A	missense_variant	MODERATE	ydhA	gene-ydhA	c.403C>A	p.Leu135Ile	403/978	135/325																3.22581
TP114	62204	G	T	missense_variant	MODERATE	ydhA	gene-ydhA	c.425G>T	p.Arg142Leu	425/978	142/325															3.57143
TP114	62586	C	A	stop_gained	HIGH	ydhA	gene-ydhA	c.807C>A	p.Tyr269*	807/978	269/325		3.50877
TP114	62964	C	A	missense_variant	MODERATE	TP114-88	gene-TP114-88	c.130C>A	p.Pro44Thr	130/300	44/99											2.40964
TP114	63019	T	G	stop_gained	HIGH	TP114-88	gene-TP114-88	c.185T>G	p.Leu62*	185/300	62/99				3.84615
TP114	63135	C	A	intergenic_region	MODIFIER	TP114-88-yhcA	gene-TP114-88-gene-yhcA	n.63135C>A																			2.85714
TP114	63447	GTGA	G	inframe_deletion	MODERATE	yhcA	gene-yhcA	c.313_315delGAT	p.Asp105del	313/444	105/147									3.77358
TP114	63477	A	G	missense_variant	MODERATE	yhcA	gene-yhcA	c.341A>G	p.His114Arg	341/444	114/147											3.09278
TP114	63539	A	G	missense_variant	MODERATE	yhcA	gene-yhcA	c.403A>G	p.Lys135Glu	403/444	135/147				2.8169
TP114	63554	G	T	stop_gained	HIGH	yhcA	gene-yhcA	c.418G>T	p.Glu140*	418/444	140/147																3.0303
TP114	63665	G	T	missense_variant	MODERATE	TP114-90	gene-TP114-90	c.82G>T	p.Asp28Tyr	82/171	28/56			4.25532
TP114	63753	G	C	stop_lost&splice_region_variant	HIGH	TP114-90	gene-TP114-90	c.170G>C	p.Ter57Serext*?	170/171	57/56		3.07692
TP114	64121	G	T	missense_variant	MODERATE	yhbB	gene-yhbB	c.357G>T	p.Met119Ile	357/663	119/220								2.7027
TP114	64208	C	A	missense_variant	MODERATE	yhbB	gene-yhbB	c.444C>A	p.Phe148Leu	444/663	148/220					3.92157
TP114	64213	G	T	missense_variant	MODERATE	yhbB	gene-yhbB	c.449G>T	p.Ser150Ile	449/663	150/220		2.43902
TP114	64249	G	A	missense_variant	MODERATE	yhbB	gene-yhbB	c.485G>A	p.Arg162His	485/663	162/220					4.65116
TP114	64319	C	A	synonymous_variant	LOW	yhbB	gene-yhbB	c.555C>A	p.Val185Val	555/663	185/220																3.63636
TP114	64407	G	T	missense_variant	MODERATE	yhbB	gene-yhbB	c.643G>T	p.Asp215Tyr	643/663	215/220															4
TP114	64435	C	T	synonymous_variant	LOW	TP114-92	gene-TP114-92	c.40C>T	p.Leu14Leu	40/183	14/60	2.10526			3.125		6.89655
TP114	64664	T	C	intergenic_region	MODIFIER																			4.16667			9.7561
TP114	64680	G	T	intergenic_region	MODIFIER																				5.12821
TP114	64715	C	G	intergenic_region	MODIFIER																	2.29885
TP114	64722	A	G	intergenic_region	MODIFIER											3.50877
TP114	64776	C	A	intergenic_region	MODIFIER								3.63636

## Sheet: eB_Mutant_Libraries
CHROM	POS	REF	ALT	Annotation	Putative_impact	Gene_Name	Gene_ID	HGVS_c	HGVS_p	CDS_position_CDS_len	Protein_position_Protein_len	Initial_library	eB11	eB12	eB13	eB21	eB22	eB23	eB31	eB32	eB33	eB41	eB42	eB43	eB51	eB52	eB53
TP114	48	G	T	missense_variant	MODERATE	yhaB	gene-yhaB	c.26G>T	p.Arg9Ile	26/303	9/100														3.125
TP114	58	C	A	synonymous_variant	LOW	yhaB	gene-yhaB	c.36C>A	p.Arg12Arg	36/303	12/100					3.22581
TP114	280	TG	T	frameshift_variant	HIGH	yhaB	gene-yhaB	c.259delG	p.Asp87fs	259/303	87/100												3
TP114	282	A	C	missense_variant	MODERATE	yhaB	gene-yhaB	c.260A>C	p.Asp87Ala	260/303	87/100												5.10204
TP114	334	G	T	missense_variant	MODERATE	yhaA	gene-yhaA	c.13G>T	p.Asp5Tyr	13/258	1985-05-01				2.53165
TP114	506	G	T	missense_variant	MODERATE	yhaA	gene-yhaA	c.185G>T	p.Gly62Val	185/258	62/85		3.92157									3.38983
TP114	567	C	A	stop_gained	HIGH	yhaA	gene-yhaA	c.246C>A	p.Cys82*	246/258	82/85					5.45455
TP114	596	C	A	stop_gained	HIGH	traA	gene-traA	c.14C>A	p.Ser5*	14/996	5/331										3.38983
TP114	629	A	G	missense_variant	MODERATE	traA	gene-traA	c.47A>G	p.Glu16Gly	47/996	16/331														4.10959
TP114	701	T	C	missense_variant	MODERATE	traA	gene-traA	c.119T>C	p.Leu40Ser	119/996	40/331						2.5974
TP114	721	T	C	missense_variant	MODERATE	traA	gene-traA	c.139T>C	p.Tyr47His	139/996	47/331													2.10526
TP114	760	G	T	stop_gained	HIGH	traA	gene-traA	c.178G>T	p.Glu60*	178/996	60/331															2.77778
TP114	924	G	T	missense_variant	MODERATE	traA	gene-traA	c.342G>T	p.Trp114Cys	342/996	114/331																2.24719
TP114	931	C	A	missense_variant	MODERATE	traA	gene-traA	c.349C>A	p.Leu117Ile	349/996	117/331															3.79747
TP114	1005	G	T	missense_variant	MODERATE	traA	gene-traA	c.423G>T	p.Met141Ile	423/996	141/331															3.7037
TP114	1009	G	C	missense_variant	MODERATE	traA	gene-traA	c.427G>C	p.Val143Leu	427/996	143/331															3.92157
TP114	1082	T	C	missense_variant	MODERATE	traA	gene-traA	c.500T>C	p.Leu167Pro	500/996	167/331											2.73973
TP114	1180	G	T	missense_variant	MODERATE	traA	gene-traA	c.598G>T	p.Gly200Cys	598/996	200/331				2.85714
TP114	1264	C	A	missense_variant	MODERATE	traA	gene-traA	c.682C>A	p.Pro228Thr	682/996	228/331											2.73973
TP114	1307	T	C	missense_variant	MODERATE	traA	gene-traA	c.725T>C	p.Phe242Ser	725/996	242/331											4.83871			6.57895
TP114	1336	A	G	missense_variant	MODERATE	traA	gene-traA	c.754A>G	p.Ile252Val	754/996	252/331						2.38095			2.43902			3.0303
TP114	1347	TG	T	frameshift_variant	HIGH	traA	gene-traA	c.767delG	p.Gly256fs	767/996	256/331									3.8961
TP114	1356	C	A	synonymous_variant	LOW	traA	gene-traA	c.774C>A	p.Leu258Leu	774/996	258/331																2.43902
TP114	1390	G	T	missense_variant	MODERATE	traA	gene-traA	c.808G>T	p.Gly270Cys	808/996	270/331															2.89855
TP114	1433	C	A	missense_variant	MODERATE	traA	gene-traA	c.851C>A	p.Ser284Tyr	851/996	284/331												2.1978
TP114	1437	T	C	synonymous_variant	LOW	traA	gene-traA	c.855T>C	p.Gly285Gly	855/996	285/331			2.66667
TP114	1507	A	G	missense_variant	MODERATE	traA	gene-traA	c.925A>G	p.Asn309Asp	925/996	309/331				2.0202	5.47945
TP114	1519	C	A	missense_variant	MODERATE	traA	gene-traA	c.937C>A	p.Arg313Ser	937/996	313/331												2.75229
TP114	1529	C	T	missense_variant	MODERATE	traA	gene-traA	c.947C>T	p.Ser316Leu	947/996	316/331			2.8169
TP114	1537	G	C	missense_variant	MODERATE	traA	gene-traA	c.955G>C	p.Val319Leu	955/996	319/331					3.33333
TP114	1544	G	T	missense_variant	MODERATE	traA	gene-traA	c.962G>T	p.Gly321Val	962/996	321/331					3.22581
TP114	1573	G	T	missense_variant	MODERATE	traA	gene-traA	c.991G>T	p.Gly331Trp	991/996	331/331				2.38095
TP114	1671	G	T	missense_variant	MODERATE	trbJ	gene-trbJ	c.88G>T	p.Asp30Tyr	88/645	30/214										3.1746
TP114	1682	G	T	synonymous_variant	LOW	trbJ	gene-trbJ	c.99G>T	p.Ala33Ala	99/645	33/214			2.22222
TP114	1714	G	T	missense_variant	MODERATE	trbJ	gene-trbJ	c.131G>T	p.Arg44Leu	131/645	44/214			3.75
TP114	1742	G	A	synonymous_variant	LOW	trbJ	gene-trbJ	c.159G>A	p.Glu53Glu	159/645	53/214															3.26087
TP114	1779	G	T	missense_variant	MODERATE	trbJ	gene-trbJ	c.196G>T	p.Ala66Ser	196/645	66/214			4.16667
TP114	1803	G	T	stop_gained	HIGH	trbJ	gene-trbJ	c.220G>T	p.Glu74*	220/645	74/214														3.40909
TP114	1811	C	A	missense_variant	MODERATE	trbJ	gene-trbJ	c.228C>A	p.Phe76Leu	228/645	76/214													2.24719
TP114	1839	G	T	missense_variant	MODERATE	trbJ	gene-trbJ	c.256G>T	p.Ala86Ser	256/645	86/214								4.08163
TP114	1913	G	T	synonymous_variant	LOW	trbJ	gene-trbJ	c.330G>T	p.Ser110Ser	330/645	110/214									3.33333
TP114	2018	G	A	synonymous_variant	LOW	trbJ	gene-trbJ	c.435G>A	p.Arg145Arg	435/645	145/214								3.7037					3.84615
TP114	2037	T	C	synonymous_variant	LOW	trbJ	gene-trbJ	c.454T>C	p.Leu152Leu	454/645	152/214										7.27273						5.43478
TP114	2052	G	T	missense_variant	MODERATE	trbJ	gene-trbJ	c.469G>T	p.Ala157Ser	469/645	157/214			2.5
TP114	2067	C	A	missense_variant	MODERATE	trbJ	gene-trbJ	c.484C>A	p.Pro162Thr	484/645	162/214																2.29885
TP114	2123	G	T	missense_variant	MODERATE	trbJ	gene-trbJ	c.540G>T	p.Glu180Asp	540/645	180/214		1.86916
TP114	2132	G	T	missense_variant	MODERATE	trbJ	gene-trbJ	c.549G>T	p.Leu183Phe	549/645	183/214					2.15054
TP114	2142	G	T	missense_variant	MODERATE	trbJ	gene-trbJ	c.559G>T	p.Asp187Tyr	559/645	187/214								2.27273							1.86916
TP114	2142	G	C	missense_variant	MODERATE	trbJ	gene-trbJ	c.559G>C	p.Asp187His	559/645	187/214				2.38095	5		3.2967		3.8835							4.0404
TP114	2228	G	T	stop_lost&splice_region_variant	HIGH	trbJ	gene-trbJ	c.645G>T	p.Ter215Tyrext*?	645/645	215/214				1.88679
TP114	2313	T	C	missense_variant	MODERATE	TP114-05	gene-TP114-05	c.77T>C	p.Val26Ala	77/225	26/74															2.63158
TP114	2320	C	A	stop_gained	HIGH	TP114-05	gene-TP114-05	c.84C>A	p.Tyr28*	84/225	28/74								2.46914
TP114	2356	C	A	synonymous_variant	LOW	TP114-05	gene-TP114-05	c.120C>A	p.Val40Val	120/225	40/74			2.32558
TP114	2379	T	C	missense_variant	MODERATE	TP114-05	gene-TP114-05	c.143T>C	p.Met48Thr	143/225	48/74													2.75229
TP114	2413	C	A	synonymous_variant	LOW	TP114-05	gene-TP114-05	c.177C>A	p.Ala59Ala	177/225	59/74				1.90476									1.81818
TP114	2432	G	T	missense_variant	MODERATE	TP114-05	gene-TP114-05	c.196G>T	p.Gly66Cys	196/225	66/74														3.48837
TP114	2438	G	T	missense_variant	MODERATE	TP114-05	gene-TP114-05	c.202G>T	p.Ala68Ser	202/225	68/74														2.43902
TP114	2546	G	T	intergenic_region	MODIFIER	TP114-05-ygiA	gene-TP114-05-gene-ygiA	n.2546G>T																		2.29885
TP114	2559	G	T	intergenic_region	MODIFIER	TP114-05-ygiA	gene-TP114-05-gene-ygiA	n.2559G>T						2.7027
TP114	2589	C	A	intergenic_region	MODIFIER	TP114-05-ygiA	gene-TP114-05-gene-ygiA	n.2589C>A						2.8169
TP114	2609	AC	A	intergenic_region	MODIFIER	TP114-05-ygiA	gene-TP114-05-gene-ygiA	n.2610delC								5.35714
TP114	2693	T	C	missense_variant	MODERATE	ygiA	gene-ygiA	c.705A>G	p.Ile235Met	705/714	235/237											3.07692
TP114	2711	G	T	synonymous_variant	LOW	ygiA	gene-ygiA	c.687C>A	p.Pro229Pro	687/714	229/237													2.22222
TP114	2778	G	T	missense_variant	MODERATE	ygiA	gene-ygiA	c.620C>A	p.Ala207Glu	620/714	207/237			2.94118													2.53165
TP114	2798	G	T	missense_variant	MODERATE	ygiA	gene-ygiA	c.600C>A	p.Phe200Leu	600/714	200/237													2.22222
TP114	2806	C	G	missense_variant	MODERATE	ygiA	gene-ygiA	c.592G>C	p.Val198Leu	592/714	198/237		3.22581														2.53165
TP114	2841	T	C	missense_variant	MODERATE	ygiA	gene-ygiA	c.557A>G	p.Gln186Arg	557/714	186/237											2.15054
TP114	2856	T	C	missense_variant	MODERATE	ygiA	gene-ygiA	c.542A>G	p.His181Arg	542/714	181/237							4.34783
TP114	2862	C	A	missense_variant	MODERATE	ygiA	gene-ygiA	c.536G>T	p.Cys179Phe	536/714	179/237		3.26087	3.2967											2.24719
TP114	2872	C	A	missense_variant	MODERATE	ygiA	gene-ygiA	c.526G>T	p.Ala176Ser	526/714	176/237															2.46914
TP114	2936	C	T	synonymous_variant	LOW	ygiA	gene-ygiA	c.462G>A	p.Arg154Arg	462/714	154/237															2.5974
TP114	2988	C	A	missense_variant	MODERATE	ygiA	gene-ygiA	c.410G>T	p.Trp137Leu	410/714	137/237				2.38095
TP114	3102	G	T	missense_variant	MODERATE	ygiA	gene-ygiA	c.296C>A	p.Ala99Asp	296/714	99/237													2.12766
TP114	3209	C	A	synonymous_variant	LOW	ygiA	gene-ygiA	c.189G>T	p.Ala63Ala	189/714	63/237																3.8961
TP114	3210	G	A	missense_variant	MODERATE	ygiA	gene-ygiA	c.188C>T	p.Ala63Val	188/714	63/237					3.0303
TP114	3240	T	C	missense_variant	MODERATE	ygiA	gene-ygiA	c.158A>G	p.Tyr53Cys	158/714	53/237												2.27273
TP114	3287	A	G	synonymous_variant	LOW	ygiA	gene-ygiA	c.111T>C	p.Asn37Asn	111/714	37/237											3.0303
TP114	3309	C	A	missense_variant	MODERATE	ygiA	gene-ygiA	c.89G>T	p.Trp30Leu	89/714	30/237				2.7027
TP114	3339	C	A	missense_variant	MODERATE	ygiA	gene-ygiA	c.59G>T	p.Gly20Val	59/714	20/237															3.07692
TP114	3418	T	C	intergenic_region	MODIFIER	ygiA-yggB	gene-ygiA-gene-yggB	n.3418T>C				2											2.0202
TP114	3439	G	T	intergenic_region	MODIFIER	ygiA-yggB	gene-ygiA-gene-yggB	n.3439G>T									2.24719
TP114	3443	G	A	intergenic_region	MODIFIER	ygiA-yggB	gene-ygiA-gene-yggB	n.3443G>A															2.12766
TP114	3475	C	A	intergenic_region	MODIFIER	ygiA-yggB	gene-ygiA-gene-yggB	n.3475C>A														3.33333
TP114	3547	T	C	missense_variant	MODERATE	yggB	gene-yggB	c.7T>C	p.Ser3Pro	7/636	3/211														4.28571
TP114	3552	C	A	synonymous_variant	LOW	yggB	gene-yggB	c.12C>A	p.Ile4Ile	12/636	4/211		2.98507
TP114	3593	G	T	missense_variant	MODERATE	yggB	gene-yggB	c.53G>T	p.Cys18Phe	53/636	18/211													2.22222
TP114	3622	G	T	stop_gained	HIGH	yggB	gene-yggB	c.82G>T	p.Glu28*	82/636	28/211						2.66667
TP114	3646	C	A	missense_variant	MODERATE	yggB	gene-yggB	c.106C>A	p.His36Asn	106/636	36/211												1.78571
TP114	3672	C	A	synonymous_variant	LOW	yggB	gene-yggB	c.132C>A	p.Thr44Thr	132/636	44/211											3.61446
TP114	3688	C	A	missense_variant	MODERATE	yggB	gene-yggB	c.148C>A	p.Pro50Thr	148/636	50/211								4
TP114	3747	G	T	synonymous_variant	LOW	yggB	gene-yggB	c.207G>T	p.Arg69Arg	207/636	69/211										4.87805
TP114	3778	G	T	missense_variant	MODERATE	yggB	gene-yggB	c.238G>T	p.Val80Leu	238/636	80/211																3.61446
TP114	3860	G	T	missense_variant	MODERATE	yggB	gene-yggB	c.320G>T	p.Cys107Phe	320/636	107/211		3.38983
TP114	3893	G	T	missense_variant	MODERATE	yggB	gene-yggB	c.353G>T	p.Trp118Leu	353/636	118/211									4.16667
TP114	3907	G	T	stop_gained	HIGH	yggB	gene-yggB	c.367G>T	p.Glu123*	367/636	123/211									4.34783
TP114	3933	C	A	synonymous_variant	LOW	yggB	gene-yggB	c.393C>A	p.Ser131Ser	393/636	131/211						3.27869
TP114	3950	C	A	missense_variant	MODERATE	yggB	gene-yggB	c.410C>A	p.Ala137Asp	410/636	137/211														3.0303
TP114	3965	C	A	missense_variant	MODERATE	yggB	gene-yggB	c.425C>A	p.Thr142Asn	425/636	142/211													2.15054
TP114	3982	C	A	synonymous_variant	LOW	yggB	gene-yggB	c.442C>A	p.Arg148Arg	442/636	148/211							5.66038
TP114	4018	C	A	missense_variant	MODERATE	yggB	gene-yggB	c.478C>A	p.Leu160Met	478/636	160/211																2.40964
TP114	4087	C	A	missense_variant	MODERATE	yggB	gene-yggB	c.547C>A	p.Gln183Lys	547/636	183/211													2.43902
TP114	4092	C	A	synonymous_variant	LOW	yggB	gene-yggB	c.552C>A	p.Pro184Pro	552/636	184/211			3.33333
TP114	4146	G	T	synonymous_variant	LOW	yggB	gene-yggB	c.606G>T	p.Arg202Arg	606/636	202/211												2.17391
TP114	4250	C	A	missense_variant	MODERATE	kikA	gene-kikA	c.8C>A	p.Ser3Tyr	8/300	1999-03-01														2.63158
TP114	4284	C	A	synonymous_variant	LOW	kikA	gene-kikA	c.42C>A	p.Ile14Ile	42/300	14/99					4.47761
TP114	4298	C	A	missense_variant	MODERATE	kikA	gene-kikA	c.56C>A	p.Pro19His	56/300	19/99					3.125
TP114	4299	C	A	synonymous_variant	LOW	kikA	gene-kikA	c.57C>A	p.Pro19Pro	57/300	19/99															3.0303
TP114	4306	G	C	missense_variant	MODERATE	kikA	gene-kikA	c.64G>C	p.Ala22Pro	64/300	22/99													3.7037
TP114	4355	G	T	missense_variant	MODERATE	kikA	gene-kikA	c.113G>T	p.Gly38Val	113/300	38/99															2.5641
TP114	4364	G	T	missense_variant	MODERATE	kikA	gene-kikA	c.122G>T	p.Gly41Val	122/300	41/99						3.75
TP114	4422	G	T	missense_variant	MODERATE	kikA	gene-kikA	c.180G>T	p.Lys60Asn	180/300	60/99													2.53165
TP114	4721	C	A	missense_variant	MODERATE	pilL	gene-pilL	c.177C>A	p.Ser59Arg	177/1236	59/411														2.98507
TP114	4780	C	A	missense_variant	MODERATE	pilL	gene-pilL	c.236C>A	p.Ala79Glu	236/1236	79/411													2.27273
TP114	4822	C	A	stop_gained	HIGH	pilL	gene-pilL	c.278C>A	p.Ser93*	278/1236	93/411		5.08475
TP114	4844	G	T	missense_variant	MODERATE	pilL	gene-pilL	c.300G>T	p.Gln100His	300/1236	100/411					3.77358
TP114	4934	G	T	missense_variant	MODERATE	pilL	gene-pilL	c.390G>T	p.Gln130His	390/1236	130/411									2.85714
TP114	4948	C	A	missense_variant	MODERATE	pilL	gene-pilL	c.404C>A	p.Pro135Gln	404/1236	135/411								4.08163
TP114	4950	G	T	missense_variant	MODERATE	pilL	gene-pilL	c.406G>T	p.Ala136Ser	406/1236	136/411																3.37079
TP114	4953	C	T	missense_variant	MODERATE	pilL	gene-pilL	c.409C>T	p.Leu137Phe	409/1236	137/411													3.26087
TP114	4978	G	T	missense_variant	MODERATE	pilL	gene-pilL	c.434G>T	p.Ser145Ile	434/1236	145/411					2.98507
TP114	5013	G	T	missense_variant	MODERATE	pilL	gene-pilL	c.469G>T	p.Asp157Tyr	469/1236	157/411								2.94118		3.38983						1.9802
TP114	5029	C	A	missense_variant	MODERATE	pilL	gene-pilL	c.485C>A	p.Pro162Gln	485/1236	162/411															2.73973
TP114	5098	C	A	missense_variant	MODERATE	pilL	gene-pilL	c.554C>A	p.Pro185Gln	554/1236	185/411				3.22581
TP114	5148	G	T	missense_variant	MODERATE	pilL	gene-pilL	c.604G>T	p.Val202Phe	604/1236	202/411																2.5641
TP114	5171	G	T	synonymous_variant	LOW	pilL	gene-pilL	c.627G>T	p.Ser209Ser	627/1236	209/411													4.34783
TP114	5182	C	A	missense_variant	MODERATE	pilL	gene-pilL	c.638C>A	p.Ala213Glu	638/1236	213/411		3.57143
TP114	5324	G	T	synonymous_variant	LOW	pilL	gene-pilL	c.780G>T	p.Thr260Thr	780/1236	260/411											2.1978
TP114	5375	G	T	missense_variant	MODERATE	pilL	gene-pilL	c.831G>T	p.Gln277His	831/1236	277/411			2.89855
TP114	5431	C	T	missense_variant	MODERATE	pilL	gene-pilL	c.887C>T	p.Pro296Leu	887/1236	296/411						4.54545
TP114	5504	G	T	missense_variant	MODERATE	pilL	gene-pilL	c.960G>T	p.Gln320His	960/1236	320/411		3.22581
TP114	5549	G	A	synonymous_variant	LOW	pilL	gene-pilL	c.1005G>A	p.Arg335Arg	1005/1236	335/411									3.27869			2.32558
TP114	5586	G	T	missense_variant	MODERATE	pilL	gene-pilL	c.1042G>T	p.Gly348Cys	1042/1236	348/411											4.34783
TP114	5658	G	T	stop_gained	HIGH	pilL	gene-pilL	c.1114G>T	p.Gly372*	1114/1236	372/411				4.05405
TP114	5690	G	T	synonymous_variant	LOW	pilL	gene-pilL	c.1146G>T	p.Leu382Leu	1146/1236	382/411													3.15789
TP114	5704	C	A	stop_gained	HIGH	pilL	gene-pilL	c.1160C>A	p.Ser387*	1160/1236	387/411		3.33333
TP114	5812	G	T	synonymous_variant	LOW	pilM	gene-pilM	c.27G>T	p.Leu9Leu	27/438	9/145	2.04082												2.04082
TP114	5904	T	C	missense_variant	MODERATE	pilM	gene-pilM	c.119T>C	p.Ile40Thr	119/438	40/145													1.86916
TP114	5915	C	A	missense_variant	MODERATE	pilM	gene-pilM	c.130C>A	p.His44Asn	130/438	44/145				2.12766
TP114	5921	G	T	missense_variant	MODERATE	pilM	gene-pilM	c.136G>T	p.Ala46Ser	136/438	46/145				3.33333										2.08333
TP114	5936	G	T	missense_variant	MODERATE	pilM	gene-pilM	c.151G>T	p.Asp51Tyr	151/438	51/145													2.91262
TP114	5977	A	T	synonymous_variant	LOW	pilM	gene-pilM	c.192A>T	p.Gly64Gly	192/438	64/145									2.32558
TP114	6044	C	A	synonymous_variant	LOW	pilM	gene-pilM	c.259C>A	p.Arg87Arg	259/438	87/145												1.86916
TP114	6055	C	A	synonymous_variant	LOW	pilM	gene-pilM	c.270C>A	p.Ile90Ile	270/438	90/145													1.83486
TP114	6062	G	T	missense_variant	MODERATE	pilM	gene-pilM	c.277G>T	p.Ala93Ser	277/438	93/145				2.27273
TP114	6095	C	A	missense_variant	MODERATE	pilM	gene-pilM	c.310C>A	p.Gln104Lys	310/438	104/145												1.81818	2.75229			1.94175
TP114	6172	C	A	synonymous_variant	LOW	pilM	gene-pilM	c.387C>A	p.Gly129Gly	387/438	129/145		3.7037
TP114	6284	G	T	intergenic_region	MODIFIER	pilM-ygeA	gene-pilM-gene-ygeA	n.6284G>T										4.34783
TP114	6347	G	T	missense_variant	MODERATE	ygeA	gene-ygeA	c.6G>T	p.Gln2His	6/399	2/132																2.7027
TP114	6423	G	T	missense_variant	MODERATE	ygeA	gene-ygeA	c.82G>T	p.Ala28Ser	82/399	28/132						2.7027										2.77778
TP114	6486	C	A	missense_variant	MODERATE	ygeA	gene-ygeA	c.145C>A	p.Arg49Ser	145/399	49/132				2.35294
TP114	6492	G	T	missense_variant	MODERATE	ygeA	gene-ygeA	c.151G>T	p.Ala51Ser	151/399	51/132											2.46914
TP114	6558	G	A	missense_variant	MODERATE	ygeA	gene-ygeA	c.217G>A	p.Val73Ile	217/399	73/132									2.27273
TP114	6579	T	C	missense_variant	MODERATE	ygeA	gene-ygeA	c.238T>C	p.Tyr80His	238/399	80/132											2.77778		2.10526
TP114	6615	G	T	missense_variant	MODERATE	ygeA	gene-ygeA	c.274G>T	p.Gly92Trp	274/399	92/132									3.38983
TP114	6678	G	T	missense_variant	MODERATE	ygeA	gene-ygeA	c.337G>T	p.Ala113Ser	337/399	113/132						2.89855
TP114	6725	T	C	synonymous_variant	LOW	ygeA	gene-ygeA	c.384T>C	p.Arg128Arg	384/399	128/132											16.3265			13.3333
TP114	6782	C	A	missense_variant	MODERATE	traB	gene-traB	c.22C>A	p.Leu8Met	22/585	8/194												2.04082
TP114	6809	C	T	missense_variant	MODERATE	traB	gene-traB	c.49C>T	p.Pro17Ser	49/585	17/194												4.16667
TP114	6810	C	T	missense_variant	MODERATE	traB	gene-traB	c.50C>T	p.Pro17Leu	50/585	17/194											10			8.13953
TP114	6823	C	G	synonymous_variant	LOW	traB	gene-traB	c.63C>G	p.Pro21Pro	63/585	21/194						2.63158
TP114	6839	C	A	missense_variant	MODERATE	traB	gene-traB	c.79C>A	p.Leu27Met	79/585	27/194														2.32558
TP114	7040	G	A	missense_variant	MODERATE	traB	gene-traB	c.280G>A	p.Asp94Asn	280/585	94/194								4.34783
TP114	7064	G	T	stop_gained	HIGH	traB	gene-traB	c.304G>T	p.Gly102*	304/585	102/194																3.75
TP114	7064	G	C	missense_variant	MODERATE	traB	gene-traB	c.304G>C	p.Gly102Arg	304/585	102/194			4
TP114	7068	C	A	missense_variant	MODERATE	traB	gene-traB	c.308C>A	p.Ala103Glu	308/585	103/194												2.27273
TP114	7078	G	T	synonymous_variant	LOW	traB	gene-traB	c.318G>T	p.Leu106Leu	318/585	106/194												2.27273
TP114	7155	G	T	missense_variant	MODERATE	traB	gene-traB	c.395G>T	p.Gly132Val	395/585	132/194									6.25
TP114	7238	T	C	missense_variant	MODERATE	traB	gene-traB	c.478T>C	p.Tyr160His	478/585	160/194						5.88235
TP114	7289	C	A	missense_variant	MODERATE	traB	gene-traB	c.529C>A	p.Pro177Thr	529/585	177/194												2.22222
TP114	7321	G	T	missense_variant	MODERATE	traB	gene-traB	c.561G>T	p.Trp187Cys	561/585	187/194												3.44828
TP114	7321	G	C	missense_variant	MODERATE	traB	gene-traB	c.561G>C	p.Trp187Cys	561/585	187/194													2.32558
TP114	7382	C	A	missense_variant	MODERATE	traC	gene-traC	c.38C>A	p.Ala13Glu	38/291	13/96		4.08163
TP114	7434	C	G	synonymous_variant	LOW	traC	gene-traC	c.90C>G	p.Thr30Thr	90/291	30/96							3.57143
TP114	7466	G	T	missense_variant	MODERATE	traC	gene-traC	c.122G>T	p.Trp41Leu	122/291	41/96														2.22222
TP114	7492	G	T	missense_variant	MODERATE	traC	gene-traC	c.148G>T	p.Ala50Ser	148/291	50/96				2.12766
TP114	7776	T	C	missense_variant	MODERATE	traD	gene-traD	c.71T>C	p.Ile24Thr	71/321	24/106					2.94118
TP114	7940	C	A	missense_variant	MODERATE	traD	gene-traD	c.235C>A	p.Leu79Ile	235/321	79/106						3.84615
TP114	7951	C	A	synonymous_variant	LOW	traD	gene-traD	c.246C>A	p.Ile82Ile	246/321	82/106												2.77778
TP114	7952	C	A	missense_variant	MODERATE	traD	gene-traD	c.247C>A	p.Arg83Ser	247/321	83/106						5.55556
TP114	8131	G	T	missense_variant	MODERATE	traE	gene-traE	c.100G>T	p.Asp34Tyr	100/2358	34/785									3.07692
TP114	8145	G	T	synonymous_variant	LOW	traE	gene-traE	c.114G>T	p.Leu38Leu	114/2358	38/785			2.98507
TP114	8208	A	T	missense_variant	MODERATE	traE	gene-traE	c.177A>T	p.Leu59Phe	177/2358	59/785	2.83019		2.94118							3.33333		1.76991			2.29885
TP114	8232	G	T	synonymous_variant	LOW	traE	gene-traE	c.201G>T	p.Leu67Leu	201/2358	67/785														3.48837
TP114	8242	G	T	stop_gained	HIGH	traE	gene-traE	c.211G>T	p.Gly71*	211/2358	71/785												2.88462
TP114	8250	A	T	missense_variant	MODERATE	traE	gene-traE	c.219A>T	p.Glu73Asp	219/2358	73/785														2.46914
TP114	8334	C	A	missense_variant	MODERATE	traE	gene-traE	c.303C>A	p.Ser101Arg	303/2358	101/785													3.37079
TP114	8440	G	T	stop_gained	HIGH	traE	gene-traE	c.409G>T	p.Glu137*	409/2358	137/785													2.06186
TP114	8597	C	A	missense_variant	MODERATE	traE	gene-traE	c.566C>A	p.Pro189His	566/2358	189/785													2.06186
TP114	8627	G	T	missense_variant	MODERATE	traE	gene-traE	c.596G>T	p.Trp199Leu	596/2358	199/785		2.8169
TP114	8641	G	T	missense_variant	MODERATE	traE	gene-traE	c.610G>T	p.Asp204Tyr	610/2358	204/785																4.54545
TP114	8671	G	T	missense_variant	MODERATE	traE	gene-traE	c.640G>T	p.Asp214Tyr	640/2358	214/785												2.32558
TP114	8696	A	T	missense_variant	MODERATE	traE	gene-traE	c.665A>T	p.Tyr222Phe	665/2358	222/785									5
TP114	8798	C	A	stop_gained	HIGH	traE	gene-traE	c.767C>A	p.Ser256*	767/2358	256/785			2.98507
TP114	8865	C	A	synonymous_variant	LOW	traE	gene-traE	c.834C>A	p.Ala278Ala	834/2358	278/785					2.5
TP114	8886	C	A	synonymous_variant	LOW	traE	gene-traE	c.855C>A	p.Leu285Leu	855/2358	285/785	2.12766					2.46914
TP114	8952	G	T	synonymous_variant	LOW	traE	gene-traE	c.921G>T	p.Thr307Thr	921/2358	307/785										4
TP114	8958	C	A	missense_variant	MODERATE	traE	gene-traE	c.927C>A	p.Phe309Leu	927/2358	309/785												2.29885
TP114	8969	C	A	missense_variant	MODERATE	traE	gene-traE	c.938C>A	p.Pro313Gln	938/2358	313/785						2.5974
TP114	8978	C	G	missense_variant	MODERATE	traE	gene-traE	c.947C>G	p.Ala316Gly	947/2358	316/785																2.89855
TP114	8979	C	A	synonymous_variant	LOW	traE	gene-traE	c.948C>A	p.Ala316Ala	948/2358	316/785									5.08475
TP114	9004	G	A	missense_variant	MODERATE	traE	gene-traE	c.973G>A	p.Ala325Thr	973/2358	325/785												2.89855
TP114	9028	G	T	stop_gained	HIGH	traE	gene-traE	c.997G>T	p.Gly333*	997/2358	333/785													2.5
TP114	9059	C	A	stop_gained	HIGH	traE	gene-traE	c.1028C>A	p.Ser343*	1028/2358	343/785														3.1746
TP114	9101	G	T	missense_variant	MODERATE	traE	gene-traE	c.1070G>T	p.Arg357Leu	1070/2358	357/785												2.7027
TP114	9270	G	T	synonymous_variant	LOW	traE	gene-traE	c.1239G>T	p.Pro413Pro	1239/2358	413/785				3.7037
TP114	9300	C	A	synonymous_variant	LOW	traE	gene-traE	c.1269C>A	p.Ala423Ala	1269/2358	423/785													2.73973
TP114	9330	C	A	synonymous_variant	LOW	traE	gene-traE	c.1299C>A	p.Gly433Gly	1299/2358	433/785												2.35294
TP114	9332	C	T	missense_variant	MODERATE	traE	gene-traE	c.1301C>T	p.Thr434Ile	1301/2358	434/785										4.16667
TP114	9336	G	A	synonymous_variant	LOW	traE	gene-traE	c.1305G>A	p.Gly435Gly	1305/2358	435/785												2.1978
TP114	9353	C	A	missense_variant	MODERATE	traE	gene-traE	c.1322C>A	p.Ala441Glu	1322/2358	441/785						4.34783
TP114	9363	C	T	synonymous_variant	LOW	traE	gene-traE	c.1332C>T	p.Ser444Ser	1332/2358	444/785										4.16667
TP114	9474	C	A	synonymous_variant	LOW	traE	gene-traE	c.1443C>A	p.Ile481Ile	1443/2358	481/785		3.27869											2.7027
TP114	9505	G	T	stop_gained	HIGH	traE	gene-traE	c.1474G>T	p.Glu492*	1474/2358	492/785												2.63158
TP114	9512	C	A	missense_variant	MODERATE	traE	gene-traE	c.1481C>A	p.Pro494Gln	1481/2358	494/785																4.41176
TP114	9529	C	A	missense_variant	MODERATE	traE	gene-traE	c.1498C>A	p.His500Asn	1498/2358	500/785												2.5641
TP114	9564	G	T	missense_variant	MODERATE	traE	gene-traE	c.1533G>T	p.Gln511His	1533/2358	511/785														2.40964
TP114	9592	C	A	missense_variant	MODERATE	traE	gene-traE	c.1561C>A	p.Pro521Thr	1561/2358	521/785														5.12821
TP114	9594	C	A	synonymous_variant	LOW	traE	gene-traE	c.1563C>A	p.Pro521Pro	1563/2358	521/785	2.27273															2.32558
TP114	9601	G	T	missense_variant	MODERATE	traE	gene-traE	c.1570G>T	p.Asp524Tyr	1570/2358	524/785										4.65116
TP114	9633	G	T	synonymous_variant	LOW	traE	gene-traE	c.1602G>T	p.Val534Val	1602/2358	534/785					3.0303
TP114	9667	C	A	synonymous_variant	LOW	traE	gene-traE	c.1636C>A	p.Arg546Arg	1636/2358	546/785														2.85714
TP114	9675	C	A	synonymous_variant	LOW	traE	gene-traE	c.1644C>A	p.Ala548Ala	1644/2358	548/785													2.35294
TP114	9676	C	A	missense_variant	MODERATE	traE	gene-traE	c.1645C>A	p.Leu549Ile	1645/2358	549/785													2.35294
TP114	9685	G	T	missense_variant	MODERATE	traE	gene-traE	c.1654G>T	p.Asp552Tyr	1654/2358	552/785					3.33333
TP114	9802	G	T	stop_gained	HIGH	traE	gene-traE	c.1771G>T	p.Gly591*	1771/2358	591/785		3.44828											2.40964
TP114	9803	G	T	missense_variant	MODERATE	traE	gene-traE	c.1772G>T	p.Gly591Val	1772/2358	591/785																2.63158
TP114	9811	A	G	missense_variant	MODERATE	traE	gene-traE	c.1780A>G	p.Thr594Ala	1780/2358	594/785					3.44828
TP114	9823	C	A	missense_variant	MODERATE	traE	gene-traE	c.1792C>A	p.Leu598Met	1792/2358	598/785											2.89855
TP114	9847	C	A	missense_variant	MODERATE	traE	gene-traE	c.1816C>A	p.Pro606Thr	1816/2358	606/785									3.125
TP114	9873	C	A	synonymous_variant	LOW	traE	gene-traE	c.1842C>A	p.Val614Val	1842/2358	614/785									3.125
TP114	9894	C	A	synonymous_variant	LOW	traE	gene-traE	c.1863C>A	p.Ile621Ile	1863/2358	621/785		7.14286
TP114	9919	C	A	missense_variant	MODERATE	traE	gene-traE	c.1888C>A	p.Leu630Ile	1888/2358	630/785								9.09091
TP114	9967	C	A	missense_variant	MODERATE	traE	gene-traE	c.1936C>A	p.Gln646Lys	1936/2358	646/785					3.125
TP114	10040	C	A	missense_variant	MODERATE	traE	gene-traE	c.2009C>A	p.Pro670Gln	2009/2358	670/785			3.7037
TP114	10062	A	G	synonymous_variant	LOW	traE	gene-traE	c.2031A>G	p.Ala677Ala	2031/2358	677/785											3.125
TP114	10070	C	A	missense_variant	MODERATE	traE	gene-traE	c.2039C>A	p.Ala680Glu	2039/2358	680/785																2.73973
TP114	10176	C	A	synonymous_variant	LOW	traE	gene-traE	c.2145C>A	p.Leu715Leu	2145/2358	715/785																2.40964
TP114	10279	C	A	missense_variant	MODERATE	traE	gene-traE	c.2248C>A	p.Leu750Ile	2248/2358	750/785										4.34783
TP114	10489	G	T	synonymous_variant	LOW	traF	gene-traF	c.69G>T	p.Val23Val	69/135	23/44									3.0303
TP114	10574	A	T	missense_variant	MODERATE	traG	gene-traG	c.20A>T	p.Tyr7Phe	20/735	7/244							3.7037
TP114	10615	G	T	stop_gained	HIGH	traG	gene-traG	c.61G>T	p.Glu21*	61/735	21/244					3.07692
TP114	10693	G	T	missense_variant	MODERATE	traG	gene-traG	c.139G>T	p.Ala47Ser	139/735	47/244				2.40964
TP114	10858	G	T	stop_gained	HIGH	traG	gene-traG	c.304G>T	p.Glu102*	304/735	102/244														2.43902
TP114	10867	C	A	missense_variant	MODERATE	traG	gene-traG	c.313C>A	p.Gln105Lys	313/735	105/244																2.35294
TP114	10883	A	G	missense_variant	MODERATE	traG	gene-traG	c.329A>G	p.Lys110Arg	329/735	110/244						2.5974					2.43902
TP114	10890	C	A	missense_variant	MODERATE	traG	gene-traG	c.336C>A	p.Phe112Leu	336/735	112/244														3.84615
TP114	10928	G	T	missense_variant	MODERATE	traG	gene-traG	c.374G>T	p.Trp125Leu	374/735	125/244													2.12766
TP114	10949	C	A	missense_variant	MODERATE	traG	gene-traG	c.395C>A	p.Ala132Asp	395/735	132/244											2.5
TP114	10988	C	T	missense_variant	MODERATE	traG	gene-traG	c.434C>T	p.Ser145Leu	434/735	145/244						2.38095
TP114	11145	C	A	synonymous_variant	LOW	traG	gene-traG	c.591C>A	p.Pro197Pro	591/735	197/244														4.34783
TP114	11292	C	A	intergenic_region	MODIFIER	traG-traH	gene-traG-gene-traH	n.11292C>A							2.29885
TP114	11308	C	A	intergenic_region	MODIFIER	traG-traH	gene-traG-gene-traH	n.11308C>A																			2.12766
TP114	11340	G	T	intergenic_region	MODIFIER	traG-traH	gene-traG-gene-traH	n.11340G>T												2.77778
TP114	11361	G	T	missense_variant	MODERATE	traH	gene-traH	c.7G>T	p.Gly3Cys	7/702	3/233		2.73973
TP114	11385	C	A	missense_variant	MODERATE	traH	gene-traH	c.31C>A	p.Arg11Ser	31/702	11/233											3.63636
TP114	11475	G	T	stop_gained	HIGH	traH	gene-traH	c.121G>T	p.Glu41*	121/702	41/233					2.94118
TP114	11515	G	T	missense_variant	MODERATE	traH	gene-traH	c.161G>T	p.Trp54Leu	161/702	54/233				2.40964
TP114	11530	G	T	missense_variant	MODERATE	traH	gene-traH	c.176G>T	p.Arg59Met	176/702	59/233												2.04082
TP114	11586	G	T	missense_variant	MODERATE	traH	gene-traH	c.232G>T	p.Val78Phe	232/702	78/233							3.27869
TP114	11668	C	A	missense_variant	MODERATE	traH	gene-traH	c.314C>A	p.Pro105Gln	314/702	105/233			2.8169											2.08333
TP114	11680	C	A	stop_gained	HIGH	traH	gene-traH	c.326C>A	p.Ser109*	326/702	109/233														2.22222
TP114	11737	G	T	missense_variant	MODERATE	traH	gene-traH	c.383G>T	p.Gly128Val	383/702	128/233												2.08333
TP114	11745	C	A	missense_variant	MODERATE	traH	gene-traH	c.391C>A	p.Gln131Lys	391/702	131/233											3.84615
TP114	11773	C	A	missense_variant	MODERATE	traH	gene-traH	c.419C>A	p.Pro140His	419/702	140/233						2.73973
TP114	11793	G	T	missense_variant	MODERATE	traH	gene-traH	c.439G>T	p.Gly147Cys	439/702	147/233											4.16667
TP114	11795	C	A	synonymous_variant	LOW	traH	gene-traH	c.441C>A	p.Gly147Gly	441/702	147/233												2.17391
TP114	11815	G	T	missense_variant	MODERATE	traH	gene-traH	c.461G>T	p.Trp154Leu	461/702	154/233					4.6875											2.5
TP114	11883	G	T	stop_gained	HIGH	traH	gene-traH	c.529G>T	p.Gly177*	529/702	177/233												2.80374
TP114	11916	G	T	missense_variant	MODERATE	traH	gene-traH	c.562G>T	p.Asp188Tyr	562/702	188/233												2.06186
TP114	11995	G	T	missense_variant	MODERATE	traH	gene-traH	c.641G>T	p.Trp214Leu	641/702	214/233			4.47761
TP114	11996	G	T	missense_variant	MODERATE	traH	gene-traH	c.642G>T	p.Trp214Cys	642/702	214/233					3.38983
TP114	12031	T	C	missense_variant	MODERATE	traH	gene-traH	c.677T>C	p.Val226Ala	677/702	226/233																2.46914
TP114	12090	C	A	synonymous_variant	LOW	traI	gene-traI	c.45C>A	p.Arg15Arg	45/1140	15/379														2.8169
TP114	12109	G	T	missense_variant	MODERATE	traI	gene-traI	c.64G>T	p.Gly22Cys	64/1140	22/379		3.44828
TP114	12118	G	T	missense_variant	MODERATE	traI	gene-traI	c.73G>T	p.Ala25Ser	73/1140	25/379				3.44828
TP114	12160	G	T	missense_variant	MODERATE	traI	gene-traI	c.115G>T	p.Ala39Ser	115/1140	39/379					2.85714					3.44828
TP114	12301	G	A	missense_variant	MODERATE	traI	gene-traI	c.256G>A	p.Glu86Lys	256/1140	86/379		2.38095
TP114	12325	G	T	missense_variant	MODERATE	traI	gene-traI	c.280G>T	p.Ala94Ser	280/1140	94/379			4.16667
TP114	12367	G	T	missense_variant	MODERATE	traI	gene-traI	c.322G>T	p.Ala108Ser	322/1140	108/379											3.0303
TP114	12442	C	A	missense_variant	MODERATE	traI	gene-traI	c.397C>A	p.Pro133Thr	397/1140	133/379														3.33333
TP114	12468	C	A	missense_variant	MODERATE	traI	gene-traI	c.423C>A	p.Asn141Lys	423/1140	141/379			3.33333
TP114	12479	C	T	missense_variant	MODERATE	traI	gene-traI	c.434C>T	p.Pro145Leu	434/1140	145/379												2
TP114	12484	C	A	missense_variant	MODERATE	traI	gene-traI	c.439C>A	p.Pro147Thr	439/1140	147/379									2.5641
TP114	12519	G	T	missense_variant	MODERATE	traI	gene-traI	c.474G>T	p.Met158Ile	474/1140	158/379																2.29885
TP114	12544	G	T	missense_variant	MODERATE	traI	gene-traI	c.499G>T	p.Gly167Cys	499/1140	167/379						2.8169
TP114	12729	G	T	synonymous_variant	LOW	traI	gene-traI	c.684G>T	p.Ser228Ser	684/1140	228/379				2.32558
TP114	12778	G	T	stop_gained	HIGH	traI	gene-traI	c.733G>T	p.Glu245*	733/1140	245/379									2.38095
TP114	12851	T	C	missense_variant	MODERATE	traI	gene-traI	c.806T>C	p.Val269Ala	806/1140	269/379	3.47826				2.5641						2.7027
TP114	12908	C	A	missense_variant	MODERATE	traI	gene-traI	c.863C>A	p.Ala288Glu	863/1140	288/379													2.1978
TP114	13074	G	T	synonymous_variant	LOW	traI	gene-traI	c.1029G>T	p.Thr343Thr	1029/1140	343/379																2.73973
TP114	13089	A	T	synonymous_variant	LOW	traI	gene-traI	c.1044A>T	p.Ile348Ile	1044/1140	348/379					5.12821
TP114	13146	G	T	synonymous_variant	LOW	traI	gene-traI	c.1101G>T	p.Pro367Pro	1101/1140	367/379						3.94737
TP114	13210	A	T	missense_variant	MODERATE	traJ	gene-traJ	c.7A>T	p.Asn3Tyr	7/1056	3/351						4.25532						1.8018		2.88462
TP114	13224	C	A	synonymous_variant	LOW	traJ	gene-traJ	c.21C>A	p.Thr7Thr	21/1056	7/351		2.40964
TP114	13284	G	T	synonymous_variant	LOW	traJ	gene-traJ	c.81G>T	p.Thr27Thr	81/1056	27/351													2.43902
TP114	13293	G	T	missense_variant	MODERATE	traJ	gene-traJ	c.90G>T	p.Gln30His	90/1056	30/351				1.9802
TP114	13323	A	T	missense_variant	MODERATE	traJ	gene-traJ	c.120A>T	p.Glu40Asp	120/1056	40/351	2.63158	4.05405	5.88235	2.40964	4.22535									3.52941	5.26316	2.35294
TP114	13326	A	T	synonymous_variant	LOW	traJ	gene-traJ	c.123A>T	p.Ile41Ile	123/1056	41/351	2.7027	4.05405	5.88235	2.40964	4.41176									3.61446	5.40541	2.38095
TP114	13388	C	A	missense_variant	MODERATE	traJ	gene-traJ	c.185C>A	p.Ala62Glu	185/1056	62/351														2.8169
TP114	13398	G	T	synonymous_variant	LOW	traJ	gene-traJ	c.195G>T	p.Ala65Ala	195/1056	65/351									2.98507
TP114	13416	G	T	missense_variant	MODERATE	traJ	gene-traJ	c.213G>T	p.Met71Ile	213/1056	71/351											3.27869
TP114	13489	G	T	missense_variant	MODERATE	traJ	gene-traJ	c.286G>T	p.Val96Leu	286/1056	96/351											2.5641
TP114	13599	T	C	synonymous_variant	LOW	traJ	gene-traJ	c.396T>C	p.Asp132Asp	396/1056	132/351															2.85714
TP114	13659	C	G	missense_variant	MODERATE	traJ	gene-traJ	c.456C>G	p.Ile152Met	456/1056	152/351																2.43902
TP114	13767	C	A	synonymous_variant	LOW	traJ	gene-traJ	c.564C>A	p.Ile188Ile	564/1056	188/351											3.44828
TP114	14021	C	A	missense_variant	MODERATE	traJ	gene-traJ	c.818C>A	p.Ala273Glu	818/1056	273/351															3.1746
TP114	14064	T	C	synonymous_variant	LOW	traJ	gene-traJ	c.861T>C	p.Ala287Ala	861/1056	287/351		3.22581
TP114	14067	T	C	synonymous_variant	LOW	traJ	gene-traJ	c.864T>C	p.Asn288Asn	864/1056	288/351					3.38983
TP114	14079	C	A	synonymous_variant	LOW	traJ	gene-traJ	c.876C>A	p.Ala292Ala	876/1056	292/351		2.85714
TP114	14094	G	T	synonymous_variant	LOW	traJ	gene-traJ	c.891G>T	p.Leu297Leu	891/1056	297/351		2.63158
TP114	14114	C	A	missense_variant	MODERATE	traJ	gene-traJ	c.911C>A	p.Ser304Tyr	911/1056	304/351								3.44828
TP114	14116	G	T	missense_variant	MODERATE	traJ	gene-traJ	c.913G>T	p.Asp305Tyr	913/1056	305/351														2.24719
TP114	14249	G	T	missense_variant	MODERATE	traJ	gene-traJ	c.1046G>T	p.Ser349Ile	1046/1056	349/351							4.44444
TP114	14265	G	T	intergenic_region	MODIFIER	traJ-traK	gene-traJ-gene-traK	n.14265G>T																			2.98507
TP114	14490	C	A	missense_variant	MODERATE	traK	gene-traK	c.216C>A	p.Phe72Leu	216/1959	72/652				2.5974
TP114	14493	C	G	missense_variant	MODERATE	traK	gene-traK	c.219C>G	p.Ser73Arg	219/1959	73/652															2.43902
TP114	14520	C	A	missense_variant	MODERATE	traK	gene-traK	c.246C>A	p.Phe82Leu	246/1959	82/652					3.50877
TP114	14618	C	A	missense_variant	MODERATE	traK	gene-traK	c.344C>A	p.Pro115Gln	344/1959	115/652				3.125
TP114	14619	G	T	synonymous_variant	LOW	traK	gene-traK	c.345G>T	p.Pro115Pro	345/1959	115/652							4.34783
TP114	14620	G	T	missense_variant	MODERATE	traK	gene-traK	c.346G>T	p.Asp116Tyr	346/1959	116/652													2.77778
TP114	14663	A	G	missense_variant	MODERATE	traK	gene-traK	c.389A>G	p.Lys130Arg	389/1959	130/652														3.63636
TP114	14752	G	T	missense_variant	MODERATE	traK	gene-traK	c.478G>T	p.Gly160Trp	478/1959	160/652												2.32558
TP114	14785	T	C	missense_variant	MODERATE	traK	gene-traK	c.511T>C	p.Tyr171His	511/1959	171/652											4.28571
TP114	14828	G	T	missense_variant	MODERATE	traK	gene-traK	c.554G>T	p.Trp185Leu	554/1959	185/652			3.63636
TP114	14890	G	T	missense_variant	MODERATE	traK	gene-traK	c.616G>T	p.Ala206Ser	616/1959	206/652					3.63636
TP114	14893	G	T	stop_gained	HIGH	traK	gene-traK	c.619G>T	p.Gly207*	619/1959	207/652			3.50877
TP114	14937	C	T	synonymous_variant	LOW	traK	gene-traK	c.663C>T	p.Arg221Arg	663/1959	221/652														3.22581
TP114	14945	G	T	missense_variant	MODERATE	traK	gene-traK	c.671G>T	p.Arg224Leu	671/1959	224/652													3.65854
TP114	14948	G	T	missense_variant	MODERATE	traK	gene-traK	c.674G>T	p.Trp225Leu	674/1959	225/652								5.76923
TP114	14972	G	T	missense_variant	MODERATE	traK	gene-traK	c.698G>T	p.Arg233Leu	698/1959	233/652				2.27273
TP114	15056	C	A	missense_variant	MODERATE	traK	gene-traK	c.782C>A	p.Ser261Tyr	782/1959	261/652				2.8169
TP114	15078	G	T	synonymous_variant	LOW	traK	gene-traK	c.804G>T	p.Gly268Gly	804/1959	268/652			3.22581
TP114	15136	C	A	missense_variant	MODERATE	traK	gene-traK	c.862C>A	p.His288Asn	862/1959	288/652												2.17391
TP114	15148	G	T	missense_variant	MODERATE	traK	gene-traK	c.874G>T	p.Asp292Tyr	874/1959	292/652												2.22222
TP114	15223	G	A	missense_variant	MODERATE	traK	gene-traK	c.949G>A	p.Gly317Arg	949/1959	317/652				2.22222
TP114	15235	G	T	stop_gained	HIGH	traK	gene-traK	c.961G>T	p.Glu321*	961/1959	321/652							3.44828
TP114	15340	C	T	synonymous_variant	LOW	traK	gene-traK	c.1066C>T	p.Leu356Leu	1066/1959	356/652										5.55556
TP114	15349	T	C	missense_variant	MODERATE	traK	gene-traK	c.1075T>C	p.Phe359Leu	1075/1959	359/652	2.17391										2.77778			2.53165		2.53165
TP114	15463	C	A	missense_variant	MODERATE	traK	gene-traK	c.1189C>A	p.His397Asn	1189/1959	397/652													2.1978
TP114	15489	C	T	synonymous_variant	LOW	traK	gene-traK	c.1215C>T	p.Phe405Phe	1215/1959	405/652						2.77778
TP114	15498	G	T	synonymous_variant	LOW	traK	gene-traK	c.1224G>T	p.Leu408Leu	1224/1959	408/652													2.43902
TP114	15526	G	T	stop_gained	HIGH	traK	gene-traK	c.1252G>T	p.Glu418*	1252/1959	418/652														3.22581
TP114	15549	C	G	stop_gained	HIGH	traK	gene-traK	c.1275C>G	p.Tyr425*	1275/1959	425/652				2.5974
TP114	15568	G	T	missense_variant	MODERATE	traK	gene-traK	c.1294G>T	p.Asp432Tyr	1294/1959	432/652												3.44828
TP114	15657	T	G	synonymous_variant	LOW	traK	gene-traK	c.1383T>G	p.Leu461Leu	1383/1959	461/652										3.84615
TP114	15658	C	A	missense_variant	MODERATE	traK	gene-traK	c.1384C>A	p.Gln462Lys	1384/1959	462/652					2.5974					3.84615					4.5977
TP114	15668	G	T	missense_variant	MODERATE	traK	gene-traK	c.1394G>T	p.Gly465Val	1394/1959	465/652				1.9802
TP114	15693	C	A	stop_gained	HIGH	traK	gene-traK	c.1419C>A	p.Tyr473*	1419/1959	473/652													2.10526
TP114	15704	G	T	missense_variant	MODERATE	traK	gene-traK	c.1430G>T	p.Gly477Val	1430/1959	477/652							3.22581
TP114	15708	G	C	missense_variant	MODERATE	traK	gene-traK	c.1434G>C	p.Trp478Cys	1434/1959	478/652				2.22222
TP114	15729	T	C	synonymous_variant	LOW	traK	gene-traK	c.1455T>C	p.Ser485Ser	1455/1959	485/652												2.32558
TP114	15798	G	T	synonymous_variant	LOW	traK	gene-traK	c.1524G>T	p.Gly508Gly	1524/1959	508/652									4.08163							7.40741
TP114	15924	C	A	synonymous_variant	LOW	traK	gene-traK	c.1650C>A	p.Leu550Leu	1650/1959	550/652														2.89855
TP114	15975	C	A	synonymous_variant	LOW	traK	gene-traK	c.1701C>A	p.Thr567Thr	1701/1959	567/652									3.1746
TP114	15989	G	T	missense_variant	MODERATE	traK	gene-traK	c.1715G>T	p.Arg572Leu	1715/1959	572/652														2.7027
TP114	16172	G	T	missense_variant	MODERATE	traK	gene-traK	c.1898G>T	p.Gly633Val	1898/1959	633/652				3.75
TP114	16217	C	A	missense_variant	MODERATE	traK	gene-traK	c.1943C>A	p.Thr648Lys	1943/1959	648/652							3.33333
TP114	16334	C	A	synonymous_variant	LOW	pilN	gene-pilN	c.51C>A	p.Gly17Gly	51/1644	17/547																2.32558
TP114	16342	A	G	missense_variant	MODERATE	pilN	gene-pilN	c.59A>G	p.Asn20Ser	59/1644	20/547														6.09756		49.4382
TP114	16374	G	T	missense_variant	MODERATE	pilN	gene-pilN	c.91G>T	p.Ala31Ser	91/1644	31/547														2.35294
TP114	16375	C	A	missense_variant	MODERATE	pilN	gene-pilN	c.92C>A	p.Ala31Asp	92/1644	31/547												2.32558
TP114	16408	C	A	missense_variant	MODERATE	pilN	gene-pilN	c.125C>A	p.Ala42Glu	125/1644	42/547				2.46914
TP114	16437	C	A	missense_variant	MODERATE	pilN	gene-pilN	c.154C>A	p.Gln52Lys	154/1644	52/547						2.35294
TP114	16564	G	T	missense_variant	MODERATE	pilN	gene-pilN	c.281G>T	p.Arg94Leu	281/1644	94/547				2.53165
TP114	16614	A	C	missense_variant	MODERATE	pilN	gene-pilN	c.331A>C	p.Thr111Pro	331/1644	111/547			3.50877
TP114	16740	G	T	missense_variant	MODERATE	pilN	gene-pilN	c.457G>T	p.Gly153Cys	457/1644	153/547	2.7027											2.5
TP114	16863	C	A	missense_variant	MODERATE	pilN	gene-pilN	c.580C>A	p.Arg194Ser	580/1644	194/547											2.63158
TP114	16898	G	T	synonymous_variant	LOW	pilN	gene-pilN	c.615G>T	p.Val205Val	615/1644	205/547				2.5974
TP114	16975	C	G	missense_variant	MODERATE	pilN	gene-pilN	c.692C>G	p.Thr231Ser	692/1644	231/547				2.8169
TP114	16993	C	A	missense_variant	MODERATE	pilN	gene-pilN	c.710C>A	p.Thr237Lys	710/1644	237/547												2
TP114	17010	G	T	stop_gained	HIGH	pilN	gene-pilN	c.727G>T	p.Glu243*	727/1644	243/547					3.27869
TP114	17025	C	T	synonymous_variant	LOW	pilN	gene-pilN	c.742C>T	p.Leu248Leu	742/1644	248/547												2
TP114	17034	G	T	missense_variant	MODERATE	pilN	gene-pilN	c.751G>T	p.Asp251Tyr	751/1644	251/547				3.44828
TP114	17077	G	T	missense_variant	MODERATE	pilN	gene-pilN	c.794G>T	p.Gly265Val	794/1644	265/547												3.26087
TP114	17145	G	T	stop_gained	HIGH	pilN	gene-pilN	c.862G>T	p.Glu288*	862/1644	288/547													3.33333
TP114	17159	G	T	missense_variant	MODERATE	pilN	gene-pilN	c.876G>T	p.Lys292Asn	876/1644	292/547			3.92157
TP114	17161	G	T	missense_variant	MODERATE	pilN	gene-pilN	c.878G>T	p.Arg293Leu	878/1644	293/547														2.40964
TP114	17243	C	A	synonymous_variant	LOW	pilN	gene-pilN	c.960C>A	p.Ile320Ile	960/1644	320/547						2.77778
TP114	17248	G	T	missense_variant	MODERATE	pilN	gene-pilN	c.965G>T	p.Trp322Leu	965/1644	322/547													2.32558
TP114	17294	C	G	synonymous_variant	LOW	pilN	gene-pilN	c.1011C>G	p.Gly337Gly	1011/1644	337/547		3.38983
TP114	17301	G	T	missense_variant	MODERATE	pilN	gene-pilN	c.1018G>T	p.Gly340Cys	1018/1644	340/547						3.57143
TP114	17354	G	T	missense_variant	MODERATE	pilN	gene-pilN	c.1071G>T	p.Lys357Asn	1071/1644	357/547															2.94118
TP114	17384	C	A	synonymous_variant	LOW	pilN	gene-pilN	c.1101C>A	p.Ala367Ala	1101/1644	367/547			4
TP114	17389	C	A	stop_gained	HIGH	pilN	gene-pilN	c.1106C>A	p.Ser369*	1106/1644	369/547		3.1746										2.29885
TP114	17408	T	C	synonymous_variant	LOW	pilN	gene-pilN	c.1125T>C	p.Ser375Ser	1125/1644	375/547					3.57143
TP114	17444	G	T	synonymous_variant	LOW	pilN	gene-pilN	c.1161G>T	p.Leu387Leu	1161/1644	387/547															2.94118
TP114	17519	G	T	synonymous_variant	LOW	pilN	gene-pilN	c.1236G>T	p.Val412Val	1236/1644	412/547				2.53165
TP114	17544	G	T	missense_variant	MODERATE	pilN	gene-pilN	c.1261G>T	p.Ala421Ser	1261/1644	421/547													3.44828
TP114	17581	C	A	missense_variant	MODERATE	pilN	gene-pilN	c.1298C>A	p.Pro433Gln	1298/1644	433/547						2.5641
TP114	17592	C	A	missense_variant	MODERATE	pilN	gene-pilN	c.1309C>A	p.Pro437Thr	1309/1644	437/547										3.27869
TP114	17610	C	A	missense_variant	MODERATE	pilN	gene-pilN	c.1327C>A	p.Gln443Lys	1327/1644	443/547																3.37079
TP114	17637	G	T	missense_variant	MODERATE	pilN	gene-pilN	c.1354G>T	p.Asp452Tyr	1354/1644	452/547								3.84615
TP114	17654	G	T	missense_variant	MODERATE	pilN	gene-pilN	c.1371G>T	p.Glu457Asp	1371/1644	457/547									2.66667
TP114	17669	C	A	synonymous_variant	LOW	pilN	gene-pilN	c.1386C>A	p.Gly462Gly	1386/1644	462/547				2.5974								2.32558
TP114	17671	G	T	missense_variant	MODERATE	pilN	gene-pilN	c.1388G>T	p.Gly463Val	1388/1644	463/547											3.0303
TP114	17698	A	T	missense_variant	MODERATE	pilN	gene-pilN	c.1415A>T	p.Asp472Val	1415/1644	472/547														2.89855
TP114	17747	C	A	synonymous_variant	LOW	pilN	gene-pilN	c.1464C>A	p.Val488Val	1464/1644	488/547											2.94118
TP114	17793	G	T	missense_variant	MODERATE	pilN	gene-pilN	c.1510G>T	p.Gly504Cys	1510/1644	504/547				5.88235
TP114	17810	C	A	synonymous_variant	LOW	pilN	gene-pilN	c.1527C>A	p.Ser509Ser	1527/1644	509/547																2.8169
TP114	17900	C	A	synonymous_variant	LOW	pilN	gene-pilN	c.1617C>A	p.Ser539Ser	1617/1644	539/547											3.7037
TP114	18016	G	T	intergenic_region	MODIFIER	pilN-pilO	gene-pilN-gene-pilO	n.18016G>T																		4.61538
TP114	18033	G	T	intergenic_region	MODIFIER	pilN-pilO	gene-pilN-gene-pilO	n.18033G>T						3.77358						3.44828
TP114	18052	G	T	intergenic_region	MODIFIER	pilN-pilO	gene-pilN-gene-pilO	n.18052G>T															3.0303
TP114	18088	G	T	intergenic_region	MODIFIER	pilN-pilO	gene-pilN-gene-pilO	n.18088G>T					4.44444						4.65116
TP114	18113	G	T	intergenic_region	MODIFIER	pilN-pilO	gene-pilN-gene-pilO	n.18113G>T				2.27273		5.12821
TP114	18170	G	T	missense_variant	MODERATE	pilO	gene-pilO	c.4G>T	p.Val2Leu	4/1122	2/373								4.7619
TP114	18228	C	A	missense_variant	MODERATE	pilO	gene-pilO	c.62C>A	p.Ala21Glu	62/1122	21/373				3.1746
TP114	18266	G	T	missense_variant	MODERATE	pilO	gene-pilO	c.100G>T	p.Ala34Ser	100/1122	34/373										3.1746					2.40964
TP114	18274	C	A	stop_gained	HIGH	pilO	gene-pilO	c.108C>A	p.Cys36*	108/1122	36/373															2.27273
TP114	18308	G	T	missense_variant	MODERATE	pilO	gene-pilO	c.142G>T	p.Val48Phe	142/1122	48/373		2.35294
TP114	18310	C	A	synonymous_variant	LOW	pilO	gene-pilO	c.144C>A	p.Val48Val	144/1122	48/373													1.94175
TP114	18370	A	T	synonymous_variant	LOW	pilO	gene-pilO	c.204A>T	p.Thr68Thr	204/1122	68/373						2.40964
TP114	18403	C	A	synonymous_variant	LOW	pilO	gene-pilO	c.237C>A	p.Pro79Pro	237/1122	79/373						4.41176
TP114	18432	G	T	missense_variant	MODERATE	pilO	gene-pilO	c.266G>T	p.Trp89Leu	266/1122	89/373													2.7027
TP114	18441	G	T	missense_variant	MODERATE	pilO	gene-pilO	c.275G>T	p.Ser92Ile	275/1122	92/373						2.98507
TP114	18516	G	T	missense_variant	MODERATE	pilO	gene-pilO	c.350G>T	p.Arg117Leu	350/1122	117/373						3.125
TP114	18568	C	A	synonymous_variant	LOW	pilO	gene-pilO	c.402C>A	p.Ala134Ala	402/1122	134/373												2.35294
TP114	18575	C	A	missense_variant	MODERATE	pilO	gene-pilO	c.409C>A	p.Leu137Ile	409/1122	137/373				2.5974
TP114	18599	C	G	missense_variant	MODERATE	pilO	gene-pilO	c.433C>G	p.Gln145Glu	433/1122	145/373										4.44444
TP114	18601	G	T	missense_variant	MODERATE	pilO	gene-pilO	c.435G>T	p.Gln145His	435/1122	145/373							4.44444
TP114	18649	G	T	synonymous_variant	LOW	pilO	gene-pilO	c.483G>T	p.Leu161Leu	483/1122	161/373													3.37079
TP114	18650	G	A	missense_variant	MODERATE	pilO	gene-pilO	c.484G>A	p.Ala162Thr	484/1122	162/373				2.73973
TP114	18749	G	T	missense_variant	MODERATE	pilO	gene-pilO	c.583G>T	p.Asp195Tyr	583/1122	195/373											3.38983
TP114	18769	C	A	synonymous_variant	LOW	pilO	gene-pilO	c.603C>A	p.Ile201Ile	603/1122	201/373			2.8169
TP114	18774	G	T	missense_variant	MODERATE	pilO	gene-pilO	c.608G>T	p.Gly203Val	608/1122	203/373								3.50877
TP114	18792	C	A	missense_variant	MODERATE	pilO	gene-pilO	c.626C>A	p.Ala209Asp	626/1122	209/373															2.5641
TP114	18809	G	T	missense_variant	MODERATE	pilO	gene-pilO	c.643G>T	p.Gly215Cys	643/1122	215/373																2.22222
TP114	18811	T	A	synonymous_variant	LOW	pilO	gene-pilO	c.645T>A	p.Gly215Gly	645/1122	215/373																2.17391
TP114	18829	C	A	synonymous_variant	LOW	pilO	gene-pilO	c.663C>A	p.Arg221Arg	663/1122	221/373				2.38095
TP114	18873	G	A	missense_variant	MODERATE	pilO	gene-pilO	c.707G>A	p.Ser236Asn	707/1122	236/373														3.33333
TP114	18880	G	T	synonymous_variant	LOW	pilO	gene-pilO	c.714G>T	p.Arg238Arg	714/1122	238/373											3.44828
TP114	18884	C	A	synonymous_variant	LOW	pilO	gene-pilO	c.718C>A	p.Arg240Arg	718/1122	240/373									3.38983
TP114	18912	C	A	missense_variant	MODERATE	pilO	gene-pilO	c.746C>A	p.Ala249Glu	746/1122	249/373						3.63636
TP114	18937	C	A	missense_variant	MODERATE	pilO	gene-pilO	c.771C>A	p.Ser257Arg	771/1122	257/373		5.55556
TP114	19043	G	T	missense_variant	MODERATE	pilO	gene-pilO	c.877G>T	p.Ala293Ser	877/1122	293/373												2.43902
TP114	19097	G	T	missense_variant	MODERATE	pilO	gene-pilO	c.931G>T	p.Asp311Tyr	931/1122	311/373														2.77778
TP114	19100	G	T	stop_gained	HIGH	pilO	gene-pilO	c.934G>T	p.Glu312*	934/1122	312/373												2.40964
TP114	19110	G	T	missense_variant	MODERATE	pilO	gene-pilO	c.944G>T	p.Arg315Leu	944/1122	315/373		3.92157
TP114	19115	A	T	missense_variant	MODERATE	pilO	gene-pilO	c.949A>T	p.Ile317Leu	949/1122	317/373	2.06186	4.08163
TP114	19128	G	T	missense_variant	MODERATE	pilO	gene-pilO	c.962G>T	p.Trp321Leu	962/1122	321/373		3.92157
TP114	19128	G	C	missense_variant	MODERATE	pilO	gene-pilO	c.962G>C	p.Trp321Ser	962/1122	321/373											3.63636
TP114	19129	G	T	missense_variant	MODERATE	pilO	gene-pilO	c.963G>T	p.Trp321Cys	963/1122	321/373					4.08163
TP114	19145	A	G	missense_variant	MODERATE	pilO	gene-pilO	c.979A>G	p.Met327Val	979/1122	327/373													2.73973
TP114	19153	G	T	missense_variant	MODERATE	pilO	gene-pilO	c.987G>T	p.Gln329His	987/1122	329/373												3.57143
TP114	19163	C	A	missense_variant	MODERATE	pilO	gene-pilO	c.997C>A	p.Pro333Thr	997/1122	333/373																2.5974
TP114	19270	C	A	missense_variant	MODERATE	pilO	gene-pilO	c.1104C>A	p.Phe368Leu	1104/1122	368/373				2.63158
TP114	19278	A	G	missense_variant	MODERATE	pilO	gene-pilO	c.1112A>G	p.Lys371Arg	1112/1122	371/373									3.50877
TP114	19351	C	A	missense_variant	MODERATE	pilP	gene-pilP	c.101C>A	p.Thr34Lys	101/516	34/171								3.22581
TP114	19394	G	T	missense_variant	MODERATE	pilP	gene-pilP	c.144G>T	p.Gln48His	144/516	48/171								3.27869
TP114	19401	C	A	missense_variant	MODERATE	pilP	gene-pilP	c.151C>A	p.Gln51Lys	151/516	51/171								4.6875
TP114	19418	G	T	synonymous_variant	LOW	pilP	gene-pilP	c.168G>T	p.Thr56Thr	168/516	56/171																2.43902
TP114	19419	G	T	missense_variant	MODERATE	pilP	gene-pilP	c.169G>T	p.Val57Leu	169/516	57/171					3.22581
TP114	19439	G	T	synonymous_variant	LOW	pilP	gene-pilP	c.189G>T	p.Leu63Leu	189/516	63/171		2.85714
TP114	19441	C	A	missense_variant	MODERATE	pilP	gene-pilP	c.191C>A	p.Ala64Glu	191/516	64/171								3.125
TP114	19502	G	T	synonymous_variant	LOW	pilP	gene-pilP	c.252G>T	p.Thr84Thr	252/516	84/171			3.63636
TP114	19514	G	T	synonymous_variant	LOW	pilP	gene-pilP	c.264G>T	p.Thr88Thr	264/516	88/171																2.66667
TP114	19610	A	T	synonymous_variant	LOW	pilP	gene-pilP	c.360A>T	p.Pro120Pro	360/516	120/171																3.57143
TP114	19669	G	T	missense_variant	MODERATE	pilP	gene-pilP	c.419G>T	p.Gly140Val	419/516	140/171												3.48837
TP114	19670	G	T	synonymous_variant	LOW	pilP	gene-pilP	c.420G>T	p.Gly140Gly	420/516	140/171						3.125
TP114	19752	C	A	missense_variant	MODERATE	pilP	gene-pilP	c.502C>A	p.Gln168Lys	502/516	168/171	1.85185														3.38983	2.77778
TP114	19754	G	T	missense_variant	MODERATE	pilP	gene-pilP	c.504G>T	p.Gln168His	504/516	168/171																2.8169
TP114	19857	G	T	stop_gained	HIGH	pilQ	gene-pilQ	c.67G>T	p.Glu23*	67/1539	23/512						2.40964
TP114	19876	T	A	missense_variant	MODERATE	pilQ	gene-pilQ	c.86T>A	p.Val29Asp	86/1539	29/512	7.29167	3.0303	9.33333		4.28571	2.27273	3.38983				2.53165	3.09278			5.61798
TP114	19877	T	A	synonymous_variant	LOW	pilQ	gene-pilQ	c.87T>A	p.Val29Val	87/1539	29/512	7.29167	2.98507	9.21053		4.28571	2.29885	3.33333				2.46914	3.0303			5.43478
TP114	19887	A	C	missense_variant	MODERATE	pilQ	gene-pilQ	c.97A>C	p.Ile33Leu	97/1539	33/512									3.125
TP114	19923	G	A	missense_variant	MODERATE	pilQ	gene-pilQ	c.133G>A	p.Ala45Thr	133/1539	45/512											5.88235
TP114	19999	C	A	missense_variant	MODERATE	pilQ	gene-pilQ	c.209C>A	p.Ser70Tyr	209/1539	70/512													2.35294
TP114	20015	C	A	missense_variant	MODERATE	pilQ	gene-pilQ	c.225C>A	p.Ser75Arg	225/1539	75/512											2.77778
TP114	20063	G	T	missense_variant	MODERATE	pilQ	gene-pilQ	c.273G>T	p.Gln91His	273/1539	91/512						2.40964							3.22581
TP114	20084	G	T	synonymous_variant	LOW	pilQ	gene-pilQ	c.294G>T	p.Leu98Leu	294/1539	98/512												3.9604
TP114	20102	G	T	synonymous_variant	LOW	pilQ	gene-pilQ	c.312G>T	p.Leu104Leu	312/1539	104/512										3.22581
TP114	20108	T	C	synonymous_variant	LOW	pilQ	gene-pilQ	c.318T>C	p.Ser106Ser	318/1539	106/512																2.29885
TP114	20236	C	A	missense_variant	MODERATE	pilQ	gene-pilQ	c.446C>A	p.Ala149Asp	446/1539	149/512											3.77358
TP114	20253	G	T	missense_variant	MODERATE	pilQ	gene-pilQ	c.463G>T	p.Asp155Tyr	463/1539	155/512									3.77358
TP114	20290	C	A	missense_variant	MODERATE	pilQ	gene-pilQ	c.500C>A	p.Pro167Gln	500/1539	167/512													4.47761
TP114	20295	G	T	missense_variant	MODERATE	pilQ	gene-pilQ	c.505G>T	p.Asp169Tyr	505/1539	169/512		3.77358
TP114	20305	T	A	missense_variant	MODERATE	pilQ	gene-pilQ	c.515T>A	p.Ile172Asn	515/1539	172/512																3.07692
TP114	20361	C	A	missense_variant	MODERATE	pilQ	gene-pilQ	c.571C>A	p.Pro191Thr	571/1539	191/512											4.16667
TP114	20450	G	T	synonymous_variant	LOW	pilQ	gene-pilQ	c.660G>T	p.Pro220Pro	660/1539	220/512													3.40909
TP114	20494	G	C	missense_variant	MODERATE	pilQ	gene-pilQ	c.704G>C	p.Gly235Ala	704/1539	235/512												2.35294
TP114	20509	C	A	missense_variant	MODERATE	pilQ	gene-pilQ	c.719C>A	p.Ser240Tyr	719/1539	240/512								4							2.66667
TP114	20554	C	A	stop_gained	HIGH	pilQ	gene-pilQ	c.764C>A	p.Ser255*	764/1539	255/512												2.32558				2.5
TP114	20610	C	A	synonymous_variant	LOW	pilQ	gene-pilQ	c.820C>A	p.Arg274Arg	820/1539	274/512				2.8169
TP114	20673	G	T	missense_variant	MODERATE	pilQ	gene-pilQ	c.883G>T	p.Ala295Ser	883/1539	295/512																2.73973
TP114	20699	G	T	missense_variant	MODERATE	pilQ	gene-pilQ	c.909G>T	p.Trp303Cys	909/1539	303/512		2.66667
TP114	20736	G	T	missense_variant	MODERATE	pilQ	gene-pilQ	c.946G>T	p.Asp316Tyr	946/1539	316/512												1.76991
TP114	20754	G	T	stop_gained	HIGH	pilQ	gene-pilQ	c.964G>T	p.Glu322*	964/1539	322/512										3.7037				2.35294
TP114	20763	G	T	missense_variant	MODERATE	pilQ	gene-pilQ	c.973G>T	p.Asp325Tyr	973/1539	325/512						2.66667
TP114	20842	C	A	missense_variant	MODERATE	pilQ	gene-pilQ	c.1052C>A	p.Ala351Asp	1052/1539	351/512					3.77358
TP114	20894	T	C	synonymous_variant	LOW	pilQ	gene-pilQ	c.1104T>C	p.Ile368Ile	1104/1539	368/512											3.38983			6.77966
TP114	20902	C	A	missense_variant	MODERATE	pilQ	gene-pilQ	c.1112C>A	p.Pro371His	1112/1539	371/512		3.22581
TP114	20936	G	T	synonymous_variant	LOW	pilQ	gene-pilQ	c.1146G>T	p.Leu382Leu	1146/1539	382/512						2.7027
TP114	21041	G	T	missense_variant	MODERATE	pilQ	gene-pilQ	c.1251G>T	p.Gln417His	1251/1539	417/512														2.63158
TP114	21070	A	C	missense_variant	MODERATE	pilQ	gene-pilQ	c.1280A>C	p.Glu427Ala	1280/1539	427/512		3.1746				2.5974
TP114	21162	C	T	missense_variant	MODERATE	pilQ	gene-pilQ	c.1372C>T	p.Arg458Cys	1372/1539	458/512															3.33333
TP114	21168	G	T	stop_gained	HIGH	pilQ	gene-pilQ	c.1378G>T	p.Glu460*	1378/1539	460/512									3.50877
TP114	21185	G	C	missense_variant	MODERATE	pilQ	gene-pilQ	c.1395G>C	p.Trp465Cys	1395/1539	465/512																4.22535
TP114	21186	C	A	missense_variant	MODERATE	pilQ	gene-pilQ	c.1396C>A	p.His466Asn	1396/1539	466/512																2.73973
TP114	21199	G	T	missense_variant	MODERATE	pilQ	gene-pilQ	c.1409G>T	p.Gly470Val	1409/1539	470/512														3.27869
TP114	21231	C	A	missense_variant	MODERATE	pilQ	gene-pilQ	c.1441C>A	p.Leu481Met	1441/1539	481/512							4.54545
TP114	21319	C	T	missense_variant	MODERATE	pilQ	gene-pilQ	c.1529C>T	p.Thr510Ile	1529/1539	510/512						3.22581
TP114	21325	G	T	missense_variant	MODERATE	pilQ	gene-pilQ	c.1535G>T	p.Arg512Leu	1535/1539	512/512															3.57143
TP114	21338	T	A	missense_variant	MODERATE	pilR	gene-pilR	c.19T>A	p.Phe7Ile	19/1110	7/369		5.76923				4.41176	4.16667							2.98507
TP114	21410	T	C	missense_variant	MODERATE	pilR	gene-pilR	c.91T>C	p.Tyr31His	91/1110	31/369						3.0303
TP114	21512	G	T	missense_variant	MODERATE	pilR	gene-pilR	c.193G>T	p.Gly65Trp	193/1110	65/369																4.16667
TP114	21533	G	T	missense_variant	MODERATE	pilR	gene-pilR	c.214G>T	p.Ala72Ser	214/1110	72/369												2.63158
TP114	21560	C	A	missense_variant	MODERATE	pilR	gene-pilR	c.241C>A	p.Leu81Ile	241/1110	81/369				3.1746	5.40541					4.65116			2.89855	9.375
TP114	21565	T	G	missense_variant	MODERATE	pilR	gene-pilR	c.246T>G	p.Asn82Lys	246/1110	82/369				3.125	5					4.44444			2.63158	4.61538
TP114	21603	A	G	missense_variant	MODERATE	pilR	gene-pilR	c.284A>G	p.Lys95Arg	284/1110	95/369							6.25
TP114	21695	G	T	missense_variant	MODERATE	pilR	gene-pilR	c.376G>T	p.Val126Phe	376/1110	126/369						2.35294
TP114	21712	A	C	missense_variant	MODERATE	pilR	gene-pilR	c.393A>C	p.Glu131Asp	393/1110	131/369							3.38983
TP114	21794	G	T	missense_variant	MODERATE	pilR	gene-pilR	c.475G>T	p.Asp159Tyr	475/1110	159/369																2.40964
TP114	21810	T	C	missense_variant	MODERATE	pilR	gene-pilR	c.491T>C	p.Val164Ala	491/1110	164/369											2.5
TP114	21851	A	T	missense_variant	MODERATE	pilR	gene-pilR	c.532A>T	p.Met178Leu	532/1110	178/369					2.98507
TP114	21968	G	T	missense_variant	MODERATE	pilR	gene-pilR	c.649G>T	p.Gly217Cys	649/1110	217/369											4.16667
TP114	21999	G	T	missense_variant	MODERATE	pilR	gene-pilR	c.680G>T	p.Trp227Leu	680/1110	227/369													3.0303
TP114	22048	C	A	synonymous_variant	LOW	pilR	gene-pilR	c.729C>A	p.Ala243Ala	729/1110	243/369																3.44828
TP114	22057	A	G	synonymous_variant	LOW	pilR	gene-pilR	c.738A>G	p.Leu246Leu	738/1110	246/369											2.7027
TP114	22122	G	T	missense_variant	MODERATE	pilR	gene-pilR	c.803G>T	p.Trp268Leu	803/1110	268/369												3.44828
TP114	22150	G	T	missense_variant	MODERATE	pilR	gene-pilR	c.831G>T	p.Arg277Ser	831/1110	277/369						3.125
TP114	22184	G	T	missense_variant	MODERATE	pilR	gene-pilR	c.865G>T	p.Ala289Ser	865/1110	289/369												1.92308	3.2967		3.65854
TP114	22355	G	T	missense_variant	MODERATE	pilR	gene-pilR	c.1036G>T	p.Ala346Ser	1036/1110	346/369													2.04082			2.53165
TP114	22369	C	A	missense_variant	MODERATE	pilR	gene-pilR	c.1050C>A	p.Phe350Leu	1050/1110	350/369										3.63636
TP114	22451	C	T	intergenic_region	MODIFIER	pilR-pilS	gene-pilR-gene-pilS	n.22451C>T										4.08163
TP114	22462	G	T	intergenic_region	MODIFIER	pilR-pilS	gene-pilR-gene-pilS	n.22462G>T					4.08163										1.28205
TP114	22463	A	C	intergenic_region	MODIFIER	pilR-pilS	gene-pilR-gene-pilS	n.22463A>C															1.26582
TP114	22464	A	C	intergenic_region	MODIFIER	pilR-pilS	gene-pilR-gene-pilS	n.22464A>C															2.5
TP114	22501	C	A	missense_variant	MODERATE	pilS	gene-pilS	c.28C>A	p.Arg10Ser	28/558	10/185												3.48837
TP114	22598	T	C	missense_variant	MODERATE	pilS	gene-pilS	c.125T>C	p.Val42Ala	125/558	42/185		4.28571		3.40909		5.68182									4.3956	3.15789
TP114	22605	A	T	synonymous_variant	LOW	pilS	gene-pilS	c.132A>T	p.Ala44Ala	132/558	44/185		4.28571				5.74713									2.1978	3.125
TP114	22612	G	A	missense_variant	MODERATE	pilS	gene-pilS	c.139G>A	p.Ala47Thr	139/558	47/185																2.12766
TP114	22710	C	A	missense_variant	MODERATE	pilS	gene-pilS	c.237C>A	p.Phe79Leu	237/558	79/185											2.94118
TP114	22877	C	A	missense_variant	MODERATE	pilS	gene-pilS	c.404C>A	p.Ala135Asp	404/558	135/185								4.54545
TP114	22929	C	A	synonymous_variant	LOW	pilS	gene-pilS	c.456C>A	p.Ser152Ser	456/558	152/185													2.17391
TP114	22958	C	A	missense_variant	MODERATE	pilS	gene-pilS	c.485C>A	p.Ser162Tyr	485/558	162/185													2.10526
TP114	23047	G	T	intergenic_region	MODIFIER	pilS-pilT	gene-pilS-gene-pilT	n.23047G>T										5.88235
TP114	23060	C	A	intergenic_region	MODIFIER	pilS-pilT	gene-pilS-gene-pilT	n.23060C>A															2.40964	2.66667	3.57143
TP114	23171	C	A	missense_variant	MODERATE	pilT	gene-pilT	c.74C>A	p.Ala25Glu	74/483	25/160		3.125
TP114	23227	G	T	missense_variant	MODERATE	pilT	gene-pilT	c.130G>T	p.Asp44Tyr	130/483	44/160								4
TP114	23318	G	T	missense_variant	MODERATE	pilT	gene-pilT	c.221G>T	p.Ser74Ile	221/483	74/160												1.86916
TP114	23337	GCA	G	frameshift_variant	HIGH	pilT	gene-pilT	c.241_242delCA	p.Gln81fs	241/483	81/160												1.81818
TP114	23347	T	TTG	frameshift_variant	HIGH	pilT	gene-pilT	c.250_251insTG	p.Ser84fs	251/483	84/160												1.90476
TP114	23367	G	T	synonymous_variant	LOW	pilT	gene-pilT	c.270G>T	p.Leu90Leu	270/483	90/160													2.08333
TP114	23399	A	G	missense_variant	MODERATE	pilT	gene-pilT	c.302A>G	p.Glu101Gly	302/483	101/160									2.7027
TP114	23442	G	T	missense_variant	MODERATE	pilT	gene-pilT	c.345G>T	p.Trp115Cys	345/483	115/160						2.8169
TP114	23470	G	C	missense_variant	MODERATE	pilT	gene-pilT	c.373G>C	p.Gly125Arg	373/483	125/160												1.94175
TP114	23471	G	T	missense_variant	MODERATE	pilT	gene-pilT	c.374G>T	p.Gly125Val	374/483	125/160	2.77778			2.5				3.50877				1.94175			2.38095
TP114	23492	G	T	missense_variant	MODERATE	pilT	gene-pilT	c.395G>T	p.Gly132Val	395/483	132/160		3.33333
TP114	23524	G	T	stop_gained	HIGH	pilT	gene-pilT	c.427G>T	p.Glu143*	427/483	143/160														2.38095
TP114	23548	C	A	missense_variant	MODERATE	pilT	gene-pilT	c.451C>A	p.Arg151Ser	451/483	151/160		3.07692
TP114	23587	C	A	missense_variant	MODERATE	pilU	gene-pilU	c.4C>A	p.Leu2Ile	4/636	2/211													2.12766
TP114	23606	C	A	missense_variant	MODERATE	pilU	gene-pilU	c.23C>A	p.Thr8Lys	23/636	8/211				2.29885
TP114	23621	G	T	missense_variant	MODERATE	pilU	gene-pilU	c.38G>T	p.Cys13Phe	38/636	13/211					4.16667
TP114	23621	G	C	missense_variant	MODERATE	pilU	gene-pilU	c.38G>C	p.Cys13Ser	38/636	13/211												1.96078				2.83019
TP114	23647	G	T	missense_variant	MODERATE	pilU	gene-pilU	c.64G>T	p.Ala22Ser	64/636	22/211					3.0303
TP114	23768	T	A	missense_variant	MODERATE	pilU	gene-pilU	c.185T>A	p.Leu62Gln	185/636	62/211												1.90476
TP114	23811	C	A	missense_variant	MODERATE	pilU	gene-pilU	c.228C>A	p.Phe76Leu	228/636	76/211											2.73973
TP114	23888	G	T	missense_variant	MODERATE	pilU	gene-pilU	c.305G>T	p.Gly102Val	305/636	102/211											2.7027
TP114	23898	T	C	synonymous_variant	LOW	pilU	gene-pilU	c.315T>C	p.Tyr105Tyr	315/636	105/211												1.83486
TP114	23949	G	T	missense_variant	MODERATE	pilU	gene-pilU	c.366G>T	p.Met122Ile	366/636	122/211																1.88679
TP114	23962	C	G	missense_variant	MODERATE	pilU	gene-pilU	c.379C>G	p.Leu127Val	379/636	127/211												2
TP114	24010	G	T	missense_variant	MODERATE	pilU	gene-pilU	c.427G>T	p.Gly143Cys	427/636	143/211					2.85714
TP114	24035	C	A	missense_variant	MODERATE	pilU	gene-pilU	c.452C>A	p.Ala151Glu	452/636	151/211											2.17391
TP114	24045	C	A	synonymous_variant	LOW	pilU	gene-pilU	c.462C>A	p.Gly154Gly	462/636	154/211												1.86916
TP114	24063	T	A	synonymous_variant	LOW	pilU	gene-pilU	c.480T>A	p.Pro160Pro	480/636	160/211	1.88679					2.8169
TP114	24092	C	A	missense_variant	MODERATE	pilU	gene-pilU	c.509C>A	p.Ala170Asp	509/636	170/211		3.7037
TP114	24178	G	T	stop_gained	HIGH	pilU	gene-pilU	c.595G>T	p.Gly199*	595/636	199/211					3.33333
TP114	24229	G	T	intergenic_region	MODIFIER	pilU-pilV	gene-pilU-gene-pilV	n.24229G>T															2.27273
TP114	24304	C	A	missense_variant	MODERATE	pilV	gene-pilV	c.73C>A	p.Pro25Thr	73/1254	25/417										3.38983
TP114	24362	C	A	missense_variant	MODERATE	pilV	gene-pilV	c.131C>A	p.Ala44Glu	131/1254	44/417											2.43902					2.08333
TP114	24371	C	A	missense_variant	MODERATE	pilV	gene-pilV	c.140C>A	p.Ala47Glu	140/1254	47/417												1.90476
TP114	24388	G	T	missense_variant	MODERATE	pilV	gene-pilV	c.157G>T	p.Ala53Ser	157/1254	53/417									2.53165
TP114	24416	C	A	missense_variant	MODERATE	pilV	gene-pilV	c.185C>A	p.Ala62Glu	185/1254	62/417					3.44828
TP114	24449	C	T	missense_variant	MODERATE	pilV	gene-pilV	c.218C>T	p.Thr73Ile	218/1254	73/417																2.12766
TP114	24468	C	T	synonymous_variant	LOW	pilV	gene-pilV	c.237C>T	p.Leu79Leu	237/1254	79/417											4			6.49351
TP114	24621	G	T	synonymous_variant	LOW	pilV	gene-pilV	c.390G>T	p.Ser130Ser	390/1254	130/417									5.76923							2.22222
TP114	24772	C	A	missense_variant	MODERATE	pilV	gene-pilV	c.541C>A	p.Gln181Lys	541/1254	181/417											3.1746
TP114	24784	C	A	missense_variant	MODERATE	pilV	gene-pilV	c.553C>A	p.Arg185Ser	553/1254	185/417											2.85714
TP114	24800	C	A	missense_variant	MODERATE	pilV	gene-pilV	c.569C>A	p.Ser190Tyr	569/1254	190/417			3.125
TP114	24832	C	A	missense_variant	MODERATE	pilV	gene-pilV	c.601C>A	p.His201Asn	601/1254	201/417														2.63158
TP114	24836	C	A	missense_variant	MODERATE	pilV	gene-pilV	c.605C>A	p.Thr202Lys	605/1254	202/417											2.89855
TP114	24923	G	T	missense_variant	MODERATE	pilV	gene-pilV	c.692G>T	p.Arg231Leu	692/1254	231/417											2.77778
TP114	24942	C	A	synonymous_variant	LOW	pilV	gene-pilV	c.711C>A	p.Gly237Gly	711/1254	237/417																2.66667
TP114	24999	G	T	missense_variant	MODERATE	pilV	gene-pilV	c.768G>T	p.Trp256Cys	768/1254	256/417															4.16667
TP114	25021	G	T	missense_variant	MODERATE	pilV	gene-pilV	c.790G>T	p.Gly264Cys	790/1254	264/417		3.27869
TP114	25065	T	A	missense_variant	MODERATE	pilV	gene-pilV	c.834T>A	p.Asp278Glu	834/1254	278/417														3.77358
TP114	25110	C	A	synonymous_variant	LOW	pilV	gene-pilV	c.879C>A	p.Gly293Gly	879/1254	293/417							7.69231
TP114	25137	C	A	synonymous_variant	LOW	pilV	gene-pilV	c.906C>A	p.Arg302Arg	906/1254	302/417											4.54545
TP114	25144	G	T	stop_gained	HIGH	pilV	gene-pilV	c.913G>T	p.Gly305*	913/1254	305/417						4.44444
TP114	25247	T	C	missense_variant	MODERATE	pilV	gene-pilV	c.1016T>C	p.Ile339Thr	1016/1254	339/417											4.65116
TP114	26906	G	T	intergenic_region	MODIFIER	pilV-rci	gene-pilV-gene-rci	n.26906G>T														9.7561					8.77193
TP114	26988	C	A	missense_variant	MODERATE	rci	gene-rci	c.22C>A	p.Arg8Ser	22/1125	8/374							4.7619
TP114	26990	C	G	synonymous_variant	LOW	rci	gene-rci	c.24C>G	p.Arg8Arg	24/1125	8/374				5.17241
TP114	27070	A	G	missense_variant	MODERATE	rci	gene-rci	c.104A>G	p.Tyr35Cys	104/1125	35/374												3.79747			20.3704
TP114	27185	G	T	synonymous_variant	LOW	rci	gene-rci	c.219G>T	p.Thr73Thr	219/1125	73/374		3.57143
TP114	27302	A	G	synonymous_variant	LOW	rci	gene-rci	c.336A>G	p.Arg112Arg	336/1125	112/374															2.8169
TP114	27345	G	T	stop_gained	HIGH	rci	gene-rci	c.379G>T	p.Gly127*	379/1125	127/374																2.43902
TP114	27457	G	T	missense_variant	MODERATE	rci	gene-rci	c.491G>T	p.Arg164Leu	491/1125	164/374									2.77778
TP114	27470	C	A	synonymous_variant	LOW	rci	gene-rci	c.504C>A	p.Val168Val	504/1125	168/374					2.63158
TP114	27483	G	T	missense_variant	MODERATE	rci	gene-rci	c.517G>T	p.Gly173Trp	517/1125	173/374													2.46914
TP114	27571	C	A	missense_variant	MODERATE	rci	gene-rci	c.605C>A	p.Pro202Gln	605/1125	202/374											5.45455
TP114	27631	G	T	missense_variant	MODERATE	rci	gene-rci	c.665G>T	p.Arg222Leu	665/1125	222/374			3.7037
TP114	27732	G	A	missense_variant	MODERATE	rci	gene-rci	c.766G>A	p.Glu256Lys	766/1125	256/374														3.48837
TP114	27741	G	T	missense_variant	MODERATE	rci	gene-rci	c.775G>T	p.Ala259Ser	775/1125	259/374														2.63158
TP114	27762	C	A	missense_variant	MODERATE	rci	gene-rci	c.796C>A	p.Leu266Met	796/1125	266/374													2.32558
TP114	27777	C	A	synonymous_variant	LOW	rci	gene-rci	c.811C>A	p.Arg271Arg	811/1125	271/374											3.84615
TP114	27819	G	T	missense_variant	MODERATE	rci	gene-rci	c.853G>T	p.Asp285Tyr	853/1125	285/374		3.38983							3.1746
TP114	27896	G	T	synonymous_variant	LOW	rci	gene-rci	c.930G>T	p.Gly310Gly	930/1125	310/374													3.37079
TP114	27902	C	A	synonymous_variant	LOW	rci	gene-rci	c.936C>A	p.Val312Val	936/1125	312/374																2.43902
TP114	27927	C	T	synonymous_variant	LOW	rci	gene-rci	c.961C>T	p.Leu321Leu	961/1125	321/374															4.41176
TP114	27929	G	T	synonymous_variant	LOW	rci	gene-rci	c.963G>T	p.Leu321Leu	963/1125	321/374									3.33333
TP114	27970	C	A	missense_variant	MODERATE	rci	gene-rci	c.1004C>A	p.Ala335Asp	1004/1125	335/374																2.38095
TP114	27981	C	A	missense_variant	MODERATE	rci	gene-rci	c.1015C>A	p.Leu339Met	1015/1125	339/374							4.25532
TP114	27988	G	T	missense_variant	MODERATE	rci	gene-rci	c.1022G>T	p.Arg341Leu	1022/1125	341/374					2.7027
TP114	28033	C	T	missense_variant	MODERATE	rci	gene-rci	c.1067C>T	p.Pro356Leu	1067/1125	356/374														2.53165
TP114	28083	A	C	missense_variant	MODERATE	rci	gene-rci	c.1117A>C	p.Thr373Pro	1117/1125	373/374		3.125
TP114	28089	T	C	stop_lost&splice_region_variant	HIGH	rci	gene-rci	c.1123T>C	p.Ter375Glnext*?	1123/1125	375/374					5.88235										3.61446	2.40964
TP114	28124	G	T	missense_variant	MODERATE	yebA	gene-yebA	c.22G>T	p.Asp8Tyr	22/654	8/217														2.7027
TP114	28132	A	T	missense_variant	MODERATE	yebA	gene-yebA	c.30A>T	p.Leu10Phe	30/654	10/217							3.38983
TP114	28153	C	T	synonymous_variant	LOW	yebA	gene-yebA	c.51C>T	p.Phe17Phe	51/654	17/217							3.63636		3.33333				2.12766
TP114	28177	A	G	synonymous_variant	LOW	yebA	gene-yebA	c.75A>G	p.Arg25Arg	75/654	25/217				2.63158											3.8961
TP114	28255	C	T	synonymous_variant	LOW	yebA	gene-yebA	c.153C>T	p.Asp51Asp	153/654	51/217											3.0303
TP114	28271	T	C	missense_variant	MODERATE	yebA	gene-yebA	c.169T>C	p.Ser57Pro	169/654	57/217				3.22581		7.8125	9.52381	5.26316					2.77778		7.04225
TP114	28278	A	T	missense_variant	MODERATE	yebA	gene-yebA	c.176A>T	p.Lys59Ile	176/654	59/217						3.125
TP114	28281	A	T	missense_variant	MODERATE	yebA	gene-yebA	c.179A>T	p.Tyr60Phe	179/654	60/217		5.66038				3.22581					1.75439
TP114	28287	G	T	missense_variant	MODERATE	yebA	gene-yebA	c.185G>T	p.Gly62Val	185/654	62/217					4.08163
TP114	28288	G	A	synonymous_variant	LOW	yebA	gene-yebA	c.186G>A	p.Gly62Gly	186/654	62/217	2.29885	4				7.93651					3.57143
TP114	28295	G	T	missense_variant	MODERATE	yebA	gene-yebA	c.193G>T	p.Val65Leu	193/654	65/217			3.77358
TP114	28340	G	A	missense_variant	MODERATE	yebA	gene-yebA	c.238G>A	p.Val80Met	238/654	80/217															2.73973
TP114	28350	A	G	missense_variant	MODERATE	yebA	gene-yebA	c.248A>G	p.Glu83Gly	248/654	83/217													3.37079
TP114	28392	C	A	missense_variant	MODERATE	yebA	gene-yebA	c.290C>A	p.Pro97Gln	290/654	97/217														2.73973
TP114	28451	G	T	missense_variant	MODERATE	yebA	gene-yebA	c.349G>T	p.Asp117Tyr	349/654	117/217				2.40964										2.43902
TP114	28482	C	A	stop_gained	HIGH	yebA	gene-yebA	c.380C>A	p.Ser127*	380/654	127/217		2.94118							2.94118
TP114	28522	C	A	missense_variant	MODERATE	yebA	gene-yebA	c.420C>A	p.Ser140Arg	420/654	140/217											5.35714
TP114	28597	G	T	missense_variant	MODERATE	yebA	gene-yebA	c.495G>T	p.Arg165Ser	495/654	165/217			2.5974
TP114	28633	C	A	synonymous_variant	LOW	yebA	gene-yebA	c.531C>A	p.Ser177Ser	531/654	177/217											2.22222
TP114	28680	T	C	missense_variant	MODERATE	yebA	gene-yebA	c.578T>C	p.Phe193Ser	578/654	193/217										9.25926			3.92157
TP114	28746	G	T	missense_variant	MODERATE	yebA	gene-yebA	c.644G>T	p.Gly215Val	644/654	215/217									2.77778
TP114	28771	C	A	intergenic_region	MODIFIER	yebA-yeaA	gene-yebA-gene-yeaA	n.28771C>A																	3.44828
TP114	28796	A	T	intergenic_region	MODIFIER	yebA-yeaA	gene-yebA-gene-yeaA	n.28796A>T																2.12766
TP114	28833	C	A	missense_variant	MODERATE	yeaA	gene-yeaA	c.31C>A	p.Leu11Met	31/516	11/171					4
TP114	28917	G	T	missense_variant	MODERATE	yeaA	gene-yeaA	c.115G>T	p.Val39Phe	115/516	39/171											3.38983
TP114	29013	C	A	missense_variant	MODERATE	yeaA	gene-yeaA	c.211C>A	p.Pro71Thr	211/516	71/171				2.8169
TP114	29066	G	T	synonymous_variant	LOW	yeaA	gene-yeaA	c.264G>T	p.Leu88Leu	264/516	88/171												2.40964
TP114	29116	G	T	missense_variant	MODERATE	yeaA	gene-yeaA	c.314G>T	p.Gly105Val	314/516	105/171													2.38095
TP114	29207	C	A	stop_gained	HIGH	yeaA	gene-yeaA	c.405C>A	p.Tyr135*	405/516	135/171														2.29885
TP114	29237	A	T	missense_variant	MODERATE	yeaA	gene-yeaA	c.435A>T	p.Gln145His	435/516	145/171																2.29885
TP114	29276	T	C	synonymous_variant	LOW	yeaA	gene-yeaA	c.474T>C	p.Asp158Asp	474/516	158/171										4.16667
TP114	29321	G	T	intergenic_region	MODIFIER	yeaA-ydjA	gene-yeaA-gene-ydjA	n.29321G>T											5.55556
TP114	29338	C	A	intergenic_region	MODIFIER	yeaA-ydjA	gene-yeaA-gene-ydjA	n.29338C>A											5.55556
TP114	29406	G	T	intergenic_region	MODIFIER	yeaA-ydjA	gene-yeaA-gene-ydjA	n.29406G>T													6.06061
TP114	29408	G	T	intergenic_region	MODIFIER	yeaA-ydjA	gene-yeaA-gene-ydjA	n.29408G>T																			4
TP114	29642	G	T	missense_variant	MODERATE	ydjA	gene-ydjA	c.230G>T	p.Arg77Ile	230/1677	77/558				4
TP114	29682	T	C	synonymous_variant	LOW	ydjA	gene-ydjA	c.270T>C	p.Ser90Ser	270/1677	90/558					8.10811
TP114	29692	G	T	missense_variant	MODERATE	ydjA	gene-ydjA	c.280G>T	p.Ala94Ser	280/1677	94/558																3.44828
TP114	29758	G	T	stop_gained	HIGH	ydjA	gene-ydjA	c.346G>T	p.Gly116*	346/1677	116/558													2.91262
TP114	29816	G	T	missense_variant	MODERATE	ydjA	gene-ydjA	c.404G>T	p.Ser135Ile	404/1677	135/558				2.04082
TP114	30010	G	T	missense_variant	MODERATE	ydjA	gene-ydjA	c.598G>T	p.Gly200Trp	598/1677	200/558		4												5.26316
TP114	30011	G	T	missense_variant	MODERATE	ydjA	gene-ydjA	c.599G>T	p.Gly200Val	599/1677	200/558		4.08163
TP114	30027	T	C	synonymous_variant	LOW	ydjA	gene-ydjA	c.615T>C	p.Phe205Phe	615/1677	205/558				2.63158												4.47761
TP114	30045	G	A	synonymous_variant	LOW	ydjA	gene-ydjA	c.633G>A	p.Leu211Leu	633/1677	211/558												2.5641
TP114	30172	C	A	synonymous_variant	LOW	ydjA	gene-ydjA	c.760C>A	p.Arg254Arg	760/1677	254/558				2.1978
TP114	30178	C	G	missense_variant	MODERATE	ydjA	gene-ydjA	c.766C>G	p.His256Asp	766/1677	256/558											2.43902
TP114	30214	C	A	missense_variant	MODERATE	ydjA	gene-ydjA	c.802C>A	p.Pro268Thr	802/1677	268/558						3.2967
TP114	30219	G	T	missense_variant	MODERATE	ydjA	gene-ydjA	c.807G>T	p.Met269Ile	807/1677	269/558	1.88679												1.90476
TP114	30297	C	G	missense_variant	MODERATE	ydjA	gene-ydjA	c.885C>G	p.Ile295Met	885/1677	295/558																2
TP114	30297	C	A	synonymous_variant	LOW	ydjA	gene-ydjA	c.885C>A	p.Ile295Ile	885/1677	295/558						2.40964
TP114	30322	G	T	missense_variant	MODERATE	ydjA	gene-ydjA	c.910G>T	p.Gly304Cys	910/1677	304/558														3.15789
TP114	30354	G	A	synonymous_variant	LOW	ydjA	gene-ydjA	c.942G>A	p.Leu314Leu	942/1677	314/558							2.73973									2.80374
TP114	30372	A	G	synonymous_variant	LOW	ydjA	gene-ydjA	c.960A>G	p.Leu320Leu	960/1677	320/558	1.81818			3		3.52941			2.22222		3.65854
TP114	30378	T	C	synonymous_variant	LOW	ydjA	gene-ydjA	c.966T>C	p.Asp322Asp	966/1677	322/558	1.75439	2.8169	2.53165	1.92308								4.90196	1.85185			2
TP114	30391	G	T	missense_variant	MODERATE	ydjA	gene-ydjA	c.979G>T	p.Ala327Ser	979/1677	327/558												1.96078
TP114	30399	C	T	synonymous_variant	LOW	ydjA	gene-ydjA	c.987C>T	p.Phe329Phe	987/1677	329/558					2.5641	3.7037
TP114	30488	G	T	missense_variant	MODERATE	ydjA	gene-ydjA	c.1076G>T	p.Arg359Leu	1076/1677	359/558								3.57143
TP114	30671	G	T	missense_variant	MODERATE	ydjA	gene-ydjA	c.1259G>T	p.Arg420Leu	1259/1677	420/558															2.73973
TP114	30817	G	GT	frameshift_variant	HIGH	ydjA	gene-ydjA	c.1405_1406insT	p.Glu469fs	1406/1677	469/558		2.77778
TP114	30825	TA	T	frameshift_variant	HIGH	ydjA	gene-ydjA	c.1414delA	p.Thr472fs	1414/1677	472/558		4.10959
TP114	30832	G	T	missense_variant	MODERATE	ydjA	gene-ydjA	c.1420G>T	p.Asp474Tyr	1420/1677	474/558		2.77778
TP114	30844	C	A	missense_variant	MODERATE	ydjA	gene-ydjA	c.1432C>A	p.Gln478Lys	1432/1677	478/558												1.85185
TP114	30858	G	T	missense_variant	MODERATE	ydjA	gene-ydjA	c.1446G>T	p.Glu482Asp	1446/1677	482/558																2.08333
TP114	30994	C	A	missense_variant	MODERATE	ydjA	gene-ydjA	c.1582C>A	p.Gln528Lys	1582/1677	528/558														2.43902
TP114	31019	C	G	missense_variant	MODERATE	ydjA	gene-ydjA	c.1607C>G	p.Ala536Gly	1607/1677	536/558											2.8169
TP114	31028	G	T	missense_variant	MODERATE	ydjA	gene-ydjA	c.1616G>T	p.Arg539Ile	1616/1677	539/558												2.46914
TP114	31049	G	T	missense_variant	MODERATE	ydjA	gene-ydjA	c.1637G>T	p.Arg546Met	1637/1677	546/558														4.61538
TP114	31051	C	A	missense_variant	MODERATE	ydjA	gene-ydjA	c.1639C>A	p.His547Asn	1639/1677	547/558				2.89855
TP114	31130	T	G	intergenic_region	MODIFIER	ydjA-ydiA	gene-ydjA-gene-ydiA	n.31130T>G								3.7037
TP114	31158	G	T	intergenic_region	MODIFIER	ydjA-ydiA	gene-ydjA-gene-ydiA	n.31158G>T												2.7027
TP114	31169	A	T	intergenic_region	MODIFIER	ydjA-ydiA	gene-ydjA-gene-ydiA	n.31169A>T				1.81818					2.35294
TP114	31184	A	T	intergenic_region	MODIFIER	ydjA-ydiA	gene-ydjA-gene-ydiA	n.31184A>T				2.80374	3.07692		2.08333
TP114	31198	C	A	intergenic_region	MODIFIER	ydjA-ydiA	gene-ydjA-gene-ydiA	n.31198C>A										3.7037
TP114	31211	T	C	intergenic_region	MODIFIER	ydjA-ydiA	gene-ydjA-gene-ydiA	n.31211T>C				4.85437	2.53165			2.85714	2.12766				4.83871					2.38095	3.19149
TP114	31212	G	A	intergenic_region	MODIFIER	ydjA-ydiA	gene-ydjA-gene-ydiA	n.31212G>A				4.9505	2.5			2.8169	2.10526				4.83871					2.40964	3.19149
TP114	31222	G	T	intergenic_region	MODIFIER	ydjA-ydiA	gene-ydjA-gene-ydiA	n.31222G>T									1.06383
TP114	31275	T	A	missense_variant	MODERATE	ydiA	gene-ydiA	c.17T>A	p.Leu6His	17/576	6/191	2.72727	3.79747		3.26087		4.49438			2.29885			1.85185
TP114	31325	C	A	missense_variant	MODERATE	ydiA	gene-ydiA	c.67C>A	p.Leu23Met	67/576	23/191											2.77778
TP114	31357	A	G	synonymous_variant	LOW	ydiA	gene-ydiA	c.99A>G	p.Glu33Glu	99/576	33/191													2.46914
TP114	31385	C	A	missense_variant	MODERATE	ydiA	gene-ydiA	c.127C>A	p.Pro43Thr	127/576	43/191													2.38095
TP114	31449	G	A	missense_variant	MODERATE	ydiA	gene-ydiA	c.191G>A	p.Arg64Lys	191/576	64/191														4.83871
TP114	31466	A	C	missense_variant	MODERATE	ydiA	gene-ydiA	c.208A>C	p.Thr70Pro	208/576	70/191				2.5974
TP114	31470	G	A	missense_variant	MODERATE	ydiA	gene-ydiA	c.212G>A	p.Gly71Glu	212/576	71/191				2.53165
TP114	31470	G	T	missense_variant	MODERATE	ydiA	gene-ydiA	c.212G>T	p.Gly71Val	212/576	71/191															2.94118
TP114	31473	T	C	missense_variant	MODERATE	ydiA	gene-ydiA	c.215T>C	p.Phe72Ser	215/576	72/191				2.5641
TP114	31477	G	T	missense_variant	MODERATE	ydiA	gene-ydiA	c.219G>T	p.Trp73Cys	219/576	73/191				2.7027
TP114	31478	C	T	synonymous_variant	LOW	ydiA	gene-ydiA	c.220C>T	p.Leu74Leu	220/576	74/191																2.89855
TP114	31556	T	C	missense_variant	MODERATE	ydiA	gene-ydiA	c.298T>C	p.Cys100Arg	298/576	100/191												2.0202
TP114	31587	C	A	missense_variant	MODERATE	ydiA	gene-ydiA	c.329C>A	p.Ala110Glu	329/576	110/191		3.07692
TP114	31693	A	C	synonymous_variant	LOW	ydiA	gene-ydiA	c.435A>C	p.Ile145Ile	435/576	145/191													2.53165
TP114	31703	G	T	stop_gained	HIGH	ydiA	gene-ydiA	c.445G>T	p.Glu149*	445/576	149/191														3.38983
TP114	31706	G	T	missense_variant	MODERATE	ydiA	gene-ydiA	c.448G>T	p.Gly150Trp	448/576	150/191					4.7619
TP114	31768	GC	G	frameshift_variant	HIGH	ydiA	gene-ydiA	c.511delC	p.Gln171fs	511/576	171/191								4
TP114	31794	C	T	missense_variant	MODERATE	ydiA	gene-ydiA	c.536C>T	p.Ala179Val	536/576	179/191						2.5
TP114	31806	C	A	missense_variant	MODERATE	ydiA	gene-ydiA	c.548C>A	p.Ala183Asp	548/576	183/191									3.0303
TP114	31854	G	T	missense_variant	MODERATE	ydgA	gene-ydgA	c.16G>T	p.Ala6Ser	16/2166	6/721												2.12766
TP114	31922	C	A	synonymous_variant	LOW	ydgA	gene-ydgA	c.84C>A	p.Gly28Gly	84/2166	28/721												2.53165
TP114	32034	C	A	missense_variant	MODERATE	ydgA	gene-ydgA	c.196C>A	p.Pro66Thr	196/2166	66/721		3.77358
TP114	32040	C	A	missense_variant	MODERATE	ydgA	gene-ydgA	c.202C>A	p.Arg68Ser	202/2166	68/721													2.53165
TP114	32049	C	A	missense_variant	MODERATE	ydgA	gene-ydgA	c.211C>A	p.Pro71Thr	211/2166	71/721		3.77358
TP114	32247	C	A	missense_variant	MODERATE	ydgA	gene-ydgA	c.409C>A	p.Pro137Thr	409/2166	137/721									2.98507
TP114	32318	G	T	synonymous_variant	LOW	ydgA	gene-ydgA	c.480G>T	p.Leu160Leu	480/2166	160/721				2.98507
TP114	32334	G	T	missense_variant	MODERATE	ydgA	gene-ydgA	c.496G>T	p.Asp166Tyr	496/2166	166/721														3.07692
TP114	32455	G	T	missense_variant	MODERATE	ydgA	gene-ydgA	c.617G>T	p.Arg206Leu	617/2166	206/721		4.16667
TP114	32505	G	T	stop_gained	HIGH	ydgA	gene-ydgA	c.667G>T	p.Gly223*	667/2166	223/721						4.16667
TP114	32506	G	T	missense_variant	MODERATE	ydgA	gene-ydgA	c.668G>T	p.Gly223Val	668/2166	223/721															3.0303
TP114	32522	C	A	synonymous_variant	LOW	ydgA	gene-ydgA	c.684C>A	p.Gly228Gly	684/2166	228/721				2.94118
TP114	32537	G	T	missense_variant	MODERATE	ydgA	gene-ydgA	c.699G>T	p.Arg233Ser	699/2166	233/721					6.25
TP114	32569	T	C	missense_variant	MODERATE	ydgA	gene-ydgA	c.731T>C	p.Leu244Pro	731/2166	244/721											3.63636
TP114	32602	C	A	missense_variant	MODERATE	ydgA	gene-ydgA	c.764C>A	p.Ala255Glu	764/2166	255/721															2.73973
TP114	32753	G	T	synonymous_variant	LOW	ydgA	gene-ydgA	c.915G>T	p.Thr305Thr	915/2166	305/721			4.61538
TP114	32905	C	A	missense_variant	MODERATE	ydgA	gene-ydgA	c.1067C>A	p.Thr356Lys	1067/2166	356/721										3.44828
TP114	32957	C	A	synonymous_variant	LOW	ydgA	gene-ydgA	c.1119C>A	p.Ala373Ala	1119/2166	373/721								3.22581
TP114	32982	G	T	missense_variant	MODERATE	ydgA	gene-ydgA	c.1144G>T	p.Asp382Tyr	1144/2166	382/721		3.0303
TP114	32984	C	A	missense_variant	MODERATE	ydgA	gene-ydgA	c.1146C>A	p.Asp382Glu	1146/2166	382/721														2.27273
TP114	32999	C	A	missense_variant	MODERATE	ydgA	gene-ydgA	c.1161C>A	p.Ser387Arg	1161/2166	387/721															2.46914
TP114	33021	C	A	missense_variant	MODERATE	ydgA	gene-ydgA	c.1183C>A	p.Leu395Met	1183/2166	395/721													3.26087
TP114	33105	G	T	stop_gained	HIGH	ydgA	gene-ydgA	c.1267G>T	p.Glu423*	1267/2166	423/721													2.35294
TP114	33123	G	T	missense_variant	MODERATE	ydgA	gene-ydgA	c.1285G>T	p.Ala429Ser	1285/2166	429/721																2.73973
TP114	33124	C	G	missense_variant	MODERATE	ydgA	gene-ydgA	c.1286C>G	p.Ala429Gly	1286/2166	429/721											3.57143
TP114	33150	G	T	stop_gained	HIGH	ydgA	gene-ydgA	c.1312G>T	p.Glu438*	1312/2166	438/721													3.7037
TP114	33167	G	T	synonymous_variant	LOW	ydgA	gene-ydgA	c.1329G>T	p.Val443Val	1329/2166	443/721												2.10526
TP114	33316	C	A	missense_variant	MODERATE	ydgA	gene-ydgA	c.1478C>A	p.Ala493Asp	1478/2166	493/721												2.38095
TP114	33330	G	T	missense_variant	MODERATE	ydgA	gene-ydgA	c.1492G>T	p.Ala498Ser	1492/2166	498/721												2.1978
TP114	33332	G	T	synonymous_variant	LOW	ydgA	gene-ydgA	c.1494G>T	p.Ala498Ala	1494/2166	498/721													2.40964
TP114	33358	C	A	missense_variant	MODERATE	ydgA	gene-ydgA	c.1520C>A	p.Thr507Asn	1520/2166	507/721							4.65116
TP114	33361	A	T	missense_variant	MODERATE	ydgA	gene-ydgA	c.1523A>T	p.Asp508Val	1523/2166	508/721						3.94737
TP114	33459	A	G	missense_variant	MODERATE	ydgA	gene-ydgA	c.1621A>G	p.Thr541Ala	1621/2166	541/721	3.84615					3.1746
TP114	33518	C	A	synonymous_variant	LOW	ydgA	gene-ydgA	c.1680C>A	p.Thr560Thr	1680/2166	560/721									5.76923
TP114	33527	G	T	synonymous_variant	LOW	ydgA	gene-ydgA	c.1689G>T	p.Ala563Ala	1689/2166	563/721																4.28571
TP114	33572	G	T	synonymous_variant	LOW	ydgA	gene-ydgA	c.1734G>T	p.Thr578Thr	1734/2166	578/721												2.06186
TP114	33609	G	T	stop_gained	HIGH	ydgA	gene-ydgA	c.1771G>T	p.Gly591*	1771/2166	591/721												2.7027
TP114	33635	T	C	synonymous_variant	LOW	ydgA	gene-ydgA	c.1797T>C	p.Val599Val	1797/2166	599/721					2.38095											3.2967
TP114	33636	G	A	missense_variant	MODERATE	ydgA	gene-ydgA	c.1798G>A	p.Asp600Asn	1798/2166	600/721					2.38095											3.2967
TP114	33646	A	T	missense_variant	MODERATE	ydgA	gene-ydgA	c.1808A>T	p.Tyr603Phe	1808/2166	603/721																2.12766
TP114	33662	G	T	synonymous_variant	LOW	ydgA	gene-ydgA	c.1824G>T	p.Pro608Pro	1824/2166	608/721																2.15054
TP114	33720	C	G	missense_variant	MODERATE	ydgA	gene-ydgA	c.1882C>G	p.Gln628Glu	1882/2166	628/721								5.26316
TP114	33735	T	A	missense_variant	MODERATE	ydgA	gene-ydgA	c.1897T>A	p.Ser633Thr	1897/2166	633/721												1.9802
TP114	33758	T	A	synonymous_variant	LOW	ydgA	gene-ydgA	c.1920T>A	p.Gly640Gly	1920/2166	640/721								3.63636
TP114	33804	G	T	stop_gained	HIGH	ydgA	gene-ydgA	c.1966G>T	p.Glu656*	1966/2166	656/721			3.0303
TP114	33846	G	T	missense_variant	MODERATE	ydgA	gene-ydgA	c.2008G>T	p.Asp670Tyr	2008/2166	670/721														2.66667
TP114	33924	G	T	stop_gained	HIGH	ydgA	gene-ydgA	c.2086G>T	p.Glu696*	2086/2166	696/721									2.89855
TP114	33933	G	T	missense_variant	MODERATE	ydgA	gene-ydgA	c.2095G>T	p.Ala699Ser	2095/2166	699/721										4.25532
TP114	34010	G	T	intergenic_region	MODIFIER	ydgA-ydfA	gene-ydgA-gene-ydfA	n.34010G>T																			2.94118
TP114	34100	C	G	missense_variant	MODERATE	ydfA	gene-ydfA	c.28C>G	p.Gln10Glu	28/207	1968-10-01							4.08163
TP114	34111	T	C	synonymous_variant	LOW	ydfA	gene-ydfA	c.39T>C	p.Arg13Arg	39/207	13/68									5.71429			9.80392			26.4706
TP114	34214	G	T	missense_variant	MODERATE	ydfA	gene-ydfA	c.142G>T	p.Ala48Ser	142/207	48/68																3.0303
TP114	34283	T	A	intergenic_region	MODIFIER	ydfA-TP114-38	gene-ydfA-gene-TP114-38	n.34283T>A																2.12766
TP114	34330	C	A	intergenic_region	MODIFIER	ydfA-TP114-38	gene-ydfA-gene-TP114-38	n.34330C>A						3.125
TP114	34397	T	C	intergenic_region	MODIFIER	ydfA-TP114-38	gene-ydfA-gene-TP114-38	n.34397T>C															2.32558
TP114	34488	C	A	intergenic_region	MODIFIER	ydfA-TP114-38	gene-ydfA-gene-TP114-38	n.34488C>A				3.92157											3.0303			2.5
TP114	34504	T	G	intergenic_region	MODIFIER	ydfA-TP114-38	gene-ydfA-gene-TP114-38	n.34504T>G												4.16667			3.15789				3.22581
TP114	34547	C	A	intergenic_region	MODIFIER	ydfA-TP114-38	gene-ydfA-gene-TP114-38	n.34547C>A									4.54545
TP114	34624	C	A	missense_variant	MODERATE	TP114-38	gene-TP114-38	c.26C>A	p.Pro9His	26/270	1989-09-01									3.92157
TP114	34668	C	A	missense_variant	MODERATE	TP114-38	gene-TP114-38	c.70C>A	p.Gln24Lys	70/270	24/89																2.43902
TP114	34698	G	T	stop_gained	HIGH	TP114-38	gene-TP114-38	c.100G>T	p.Glu34*	100/270	34/89														2.5
TP114	34757	C	A	missense_variant	MODERATE	TP114-38	gene-TP114-38	c.159C>A	p.Phe53Leu	159/270	53/89						2.53165
TP114	34812	G	T	stop_gained	HIGH	TP114-38	gene-TP114-38	c.214G>T	p.Glu72*	214/270	72/89									2.5641
TP114	34937	C	G	missense_variant	MODERATE	TP114-39	gene-TP114-39	c.95G>C	p.Ser32Thr	95/114	32/37						2.5974
TP114	35099	G	T	intergenic_region	MODIFIER	TP114-39-yddA	gene-TP114-39-gene-yddA	n.35099G>T							2.66667
TP114	35101	C	T	intergenic_region	MODIFIER	TP114-39-yddA	gene-TP114-39-gene-yddA	n.35101C>T															4.54545		3.125
TP114	35101	C	A	intergenic_region	MODIFIER	TP114-39-yddA	gene-TP114-39-gene-yddA	n.35101C>A											5.12821
TP114	35387	A	T	missense_variant	MODERATE	yddA	gene-yddA	c.275A>T	p.Lys92Ile	275/441	92/146												1.9802
TP114	35391	C	T	synonymous_variant	LOW	yddA	gene-yddA	c.279C>T	p.Asn93Asn	279/441	93/146												1			2.8169
TP114	35402	A	G	missense_variant	MODERATE	yddA	gene-yddA	c.290A>G	p.Tyr97Cys	290/441	97/146	2.7027	3.07692	2.98507			2.53165					2.94118				6.66667
TP114	35444	C	T	missense_variant	MODERATE	yddA	gene-yddA	c.332C>T	p.Ala111Val	332/441	111/146				2.94118
TP114	35520	C	A	synonymous_variant	LOW	yddA	gene-yddA	c.408C>A	p.Ser136Ser	408/441	136/146						2.8169
TP114	35608	C	A	missense_variant	MODERATE	nikB	gene-nikB	c.4191G>T	p.Gln1397His	4191/4203	1397/1400				2.89855
TP114	35619	C	A	missense_variant	MODERATE	nikB	gene-nikB	c.4180G>T	p.Asp1394Tyr	4180/4203	1394/1400				2.63158
TP114	35625	G	T	missense_variant	MODERATE	nikB	gene-nikB	c.4174C>A	p.Gln1392Lys	4174/4203	1392/1400											3.0303
TP114	35625	G	C	missense_variant	MODERATE	nikB	gene-nikB	c.4174C>G	p.Gln1392Glu	4174/4203	1392/1400													2.24719			2.77778
TP114	35651	C	A	missense_variant	MODERATE	nikB	gene-nikB	c.4148G>T	p.Arg1383Ile	4148/4203	1383/1400				2
TP114	35681	T	C	missense_variant	MODERATE	nikB	gene-nikB	c.4118A>G	p.Asp1373Gly	4118/4203	1373/1400															2.46914
TP114	35721	C	A	missense_variant	MODERATE	nikB	gene-nikB	c.4078G>T	p.Asp1360Tyr	4078/4203	1360/1400																2.27273
TP114	35914	G	T	synonymous_variant	LOW	nikB	gene-nikB	c.3885C>A	p.Val1295Val	3885/4203	1295/1400						2.29885
TP114	35937	G	T	missense_variant	MODERATE	nikB	gene-nikB	c.3862C>A	p.Arg1288Ser	3862/4203	1288/1400																2.5974
TP114	35995	A	T	synonymous_variant	LOW	nikB	gene-nikB	c.3804T>A	p.Ser1268Ser	3804/4203	1268/1400				2.46914
TP114	36046	G	T	synonymous_variant	LOW	nikB	gene-nikB	c.3753C>A	p.Val1251Val	3753/4203	1251/1400													2.08333
TP114	36054	C	A	missense_variant	MODERATE	nikB	gene-nikB	c.3745G>T	p.Asp1249Tyr	3745/4203	1249/1400											3.33333
TP114	36092	C	A	missense_variant	MODERATE	nikB	gene-nikB	c.3707G>T	p.Arg1236Met	3707/4203	1236/1400													3.8961		3.92157
TP114	36149	G	T	missense_variant	MODERATE	nikB	gene-nikB	c.3650C>A	p.Thr1217Lys	3650/4203	1217/1400																3.1746
TP114	36257	G	T	missense_variant	MODERATE	nikB	gene-nikB	c.3542C>A	p.Ala1181Glu	3542/4203	1181/1400															3.33333
TP114	36381	C	A	stop_gained	HIGH	nikB	gene-nikB	c.3418G>T	p.Glu1140*	3418/4203	1140/1400																2.94118
TP114	36389	G	T	stop_gained	HIGH	nikB	gene-nikB	c.3410C>A	p.Ser1137*	3410/4203	1137/1400						3.38983
TP114	36433	C	A	synonymous_variant	LOW	nikB	gene-nikB	c.3366G>T	p.Gly1122Gly	3366/4203	1122/1400				4.91803
TP114	36474	C	A	missense_variant	MODERATE	nikB	gene-nikB	c.3325G>T	p.Ala1109Ser	3325/4203	1109/1400												2.35294
TP114	36531	C	A	missense_variant	MODERATE	nikB	gene-nikB	c.3268G>T	p.Asp1090Tyr	3268/4203	1090/1400														3.07692
TP114	36575	T	A	missense_variant	MODERATE	nikB	gene-nikB	c.3224A>T	p.Glu1075Val	3224/4203	1075/1400															1.72414
TP114	36583	G	T	missense_variant	MODERATE	nikB	gene-nikB	c.3216C>A	p.Asp1072Glu	3216/4203	1072/1400															3.22581
TP114	36644	G	T	missense_variant	MODERATE	nikB	gene-nikB	c.3155C>A	p.Ala1052Glu	3155/4203	1052/1400																2.38095
TP114	36868	A	T	synonymous_variant	LOW	nikB	gene-nikB	c.2931T>A	p.Ser977Ser	2931/4203	977/1400						2.73973						3.26087
TP114	36905	C	A	missense_variant	MODERATE	nikB	gene-nikB	c.2894G>T	p.Arg965Leu	2894/4203	965/1400							4.25532
TP114	36920	C	T	missense_variant	MODERATE	nikB	gene-nikB	c.2879G>A	p.Cys960Tyr	2879/4203	960/1400						2.77778					3.1746
TP114	36943	C	A	synonymous_variant	LOW	nikB	gene-nikB	c.2856G>T	p.Val952Val	2856/4203	952/1400				2.7027
TP114	37020	C	A	stop_gained	HIGH	nikB	gene-nikB	c.2779G>T	p.Glu927*	2779/4203	927/1400											3.125
TP114	37032	T	C	missense_variant	MODERATE	nikB	gene-nikB	c.2767A>G	p.Lys923Glu	2767/4203	923/1400						4.6875										2.12766
TP114	37051	G	A	synonymous_variant	LOW	nikB	gene-nikB	c.2748C>T	p.Asn916Asn	2748/4203	916/1400											3.27869
TP114	37059	T	C	missense_variant	MODERATE	nikB	gene-nikB	c.2740A>G	p.Asn914Asp	2740/4203	914/1400												2.43902
TP114	37230	G	T	missense_variant	MODERATE	nikB	gene-nikB	c.2569C>A	p.Pro857Thr	2569/4203	857/1400											3.92157
TP114	37232	T	C	missense_variant	MODERATE	nikB	gene-nikB	c.2567A>G	p.Asp856Gly	2567/4203	856/1400														3.07692
TP114	37257	C	A	missense_variant	MODERATE	nikB	gene-nikB	c.2542G>T	p.Ala848Ser	2542/4203	848/1400													4.22535
TP114	37290	CCG	C	frameshift_variant	HIGH	nikB	gene-nikB	c.2507_2508delCG	p.Ala836fs	2507/4203	836/1400				2.94118
TP114	37322	TG	T	frameshift_variant	HIGH	nikB	gene-nikB	c.2476delC	p.Gln826fs	2476/4203	826/1400										4.34783
TP114	37393	C	A	missense_variant	MODERATE	nikB	gene-nikB	c.2406G>T	p.Glu802Asp	2406/4203	802/1400																2.63158
TP114	37417	G	T	missense_variant	MODERATE	nikB	gene-nikB	c.2382C>A	p.Ser794Arg	2382/4203	794/1400																2.89855
TP114	37432	T	C	synonymous_variant	LOW	nikB	gene-nikB	c.2367A>G	p.Glu789Glu	2367/4203	789/1400												2.40964
TP114	37501	C	A	synonymous_variant	LOW	nikB	gene-nikB	c.2298G>T	p.Pro766Pro	2298/4203	766/1400												2.5974
TP114	37644	G	T	missense_variant	MODERATE	nikB	gene-nikB	c.2155C>A	p.Pro719Thr	2155/4203	719/1400													2.32558
TP114	37670	C	A	missense_variant	MODERATE	nikB	gene-nikB	c.2129G>T	p.Gly710Val	2129/4203	710/1400													2.22222
TP114	37679	G	T	missense_variant	MODERATE	nikB	gene-nikB	c.2120C>A	p.Thr707Asn	2120/4203	707/1400		4				2.43902										2.46914
TP114	37741	C	A	synonymous_variant	LOW	nikB	gene-nikB	c.2058G>T	p.Val686Val	2058/4203	686/1400		2.5
TP114	37762	G	T	missense_variant	MODERATE	nikB	gene-nikB	c.2037C>A	p.Asn679Lys	2037/4203	679/1400		2.8169
TP114	37796	G	C	missense_variant	MODERATE	nikB	gene-nikB	c.2003C>G	p.Ser668Cys	2003/4203	668/1400			3.125
TP114	37908	C	A	missense_variant	MODERATE	nikB	gene-nikB	c.1891G>T	p.Asp631Tyr	1891/4203	631/1400															4.16667
TP114	37947	G	T	synonymous_variant	LOW	nikB	gene-nikB	c.1852C>A	p.Arg618Arg	1852/4203	618/1400											2.5641
TP114	37948	C	A	synonymous_variant	LOW	nikB	gene-nikB	c.1851G>T	p.Gly617Gly	1851/4203	617/1400											2.5641
TP114	38218	C	T	synonymous_variant	LOW	nikB	gene-nikB	c.1581G>A	p.Gln527Gln	1581/4203	527/1400													2.38095
TP114	38314	C	A	synonymous_variant	LOW	nikB	gene-nikB	c.1485G>T	p.Val495Val	1485/4203	495/1400									3.44828
TP114	38325	G	T	synonymous_variant	LOW	nikB	gene-nikB	c.1474C>A	p.Arg492Arg	1474/4203	492/1400														3.57143
TP114	38343	C	A	missense_variant	MODERATE	nikB	gene-nikB	c.1456G>T	p.Ala486Ser	1456/4203	486/1400										7.40741
TP114	38387	G	T	missense_variant	MODERATE	nikB	gene-nikB	c.1412C>A	p.Ala471Asp	1412/4203	471/1400													2.7027
TP114	38400	G	T	missense_variant	MODERATE	nikB	gene-nikB	c.1399C>A	p.Leu467Met	1399/4203	467/1400													2.46914
TP114	38465	G	T	missense_variant	MODERATE	nikB	gene-nikB	c.1334C>A	p.Ala445Glu	1334/4203	445/1400						2.89855
TP114	38473	C	A	synonymous_variant	LOW	nikB	gene-nikB	c.1326G>T	p.Leu442Leu	1326/4203	442/1400													2.15054
TP114	38495	C	G	missense_variant	MODERATE	nikB	gene-nikB	c.1304G>C	p.Cys435Ser	1304/4203	435/1400				3.26087			3.63636						2.08333
TP114	38563	C	A	synonymous_variant	LOW	nikB	gene-nikB	c.1236G>T	p.Val412Val	1236/4203	412/1400						2.17391
TP114	38572	A	G	synonymous_variant	LOW	nikB	gene-nikB	c.1227T>C	p.Gly409Gly	1227/4203	409/1400						2.10526
TP114	38573	C	T	missense_variant	MODERATE	nikB	gene-nikB	c.1226G>A	p.Gly409Asp	1226/4203	409/1400						2.15054
TP114	38616	G	T	missense_variant	MODERATE	nikB	gene-nikB	c.1183C>A	p.Gln395Lys	1183/4203	395/1400									2.5641
TP114	38651	C	G	missense_variant	MODERATE	nikB	gene-nikB	c.1148G>C	p.Arg383Thr	1148/4203	383/1400												3.61446
TP114	38669	C	A	missense_variant	MODERATE	nikB	gene-nikB	c.1130G>T	p.Gly377Val	1130/4203	377/1400			3.27869
TP114	38705	C	A	missense_variant	MODERATE	nikB	gene-nikB	c.1094G>T	p.Gly365Val	1094/4203	365/1400									2.77778
TP114	38745	T	C	missense_variant	MODERATE	nikB	gene-nikB	c.1054A>G	p.Lys352Glu	1054/4203	352/1400												1.85185
TP114	38767	C	A	synonymous_variant	LOW	nikB	gene-nikB	c.1032G>T	p.Ala344Ala	1032/4203	344/1400											3.07692
TP114	38888	C	A	missense_variant	MODERATE	nikB	gene-nikB	c.911G>T	p.Arg304Leu	911/4203	304/1400				2.1978
TP114	38902	G	T	synonymous_variant	LOW	nikB	gene-nikB	c.897C>A	p.Leu299Leu	897/4203	299/1400		2.73973
TP114	39033	T	C	missense_variant	MODERATE	nikB	gene-nikB	c.766A>G	p.Ser256Gly	766/4203	256/1400													2.29885
TP114	39064	T	C	synonymous_variant	LOW	nikB	gene-nikB	c.735A>G	p.Leu245Leu	735/4203	245/1400														3.07692
TP114	39109	C	A	missense_variant	MODERATE	nikB	gene-nikB	c.690G>T	p.Arg230Ser	690/4203	230/1400				1.9802								2
TP114	39147	C	T	missense_variant	MODERATE	nikB	gene-nikB	c.652G>A	p.Val218Ile	652/4203	218/1400			2.5641
TP114	39202	T	A	synonymous_variant	LOW	nikB	gene-nikB	c.597A>T	p.Ala199Ala	597/4203	199/1400	1.94175											1.90476	1.86916
TP114	39206	G	T	missense_variant	MODERATE	nikB	gene-nikB	c.593C>A	p.Ser198Tyr	593/4203	198/1400											2.43902
TP114	39359	C	A	missense_variant	MODERATE	nikB	gene-nikB	c.440G>T	p.Gly147Val	440/4203	147/1400																2.17391
TP114	39468	G	T	missense_variant	MODERATE	nikB	gene-nikB	c.331C>A	p.Gln111Lys	331/4203	111/1400													2.08333
TP114	39498	C	A	stop_gained	HIGH	nikB	gene-nikB	c.301G>T	p.Glu101*	301/4203	101/1400															2.5
TP114	39501	C	A	missense_variant	MODERATE	nikB	gene-nikB	c.298G>T	p.Ala100Ser	298/4203	100/1400														2.35294
TP114	39527	T	C	missense_variant	MODERATE	nikB	gene-nikB	c.272A>G	p.Tyr91Cys	272/4203	91/1400				2.32558
TP114	39729	G	T	missense_variant	MODERATE	nikB	gene-nikB	c.70C>A	p.Arg24Ser	70/4203	24/1400														2.15054
TP114	39741	G	T	missense_variant	MODERATE	nikB	gene-nikB	c.58C>A	p.Arg20Ser	58/4203	20/1400								3.07692
TP114	39767	C	A	missense_variant	MODERATE	nikB	gene-nikB	c.32G>T	p.Gly11Val	32/4203	11/1400													2.12766
TP114	39812	G	T	missense_variant	MODERATE	nikA	gene-nikA	c.325C>A	p.Gln109Lys	325/342	109/113				2.04082
TP114	39862	G	T	missense_variant	MODERATE	nikA	gene-nikA	c.275C>A	p.Ala92Glu	275/342	92/113				3.22581
TP114	39901	C	A	missense_variant	MODERATE	nikA	gene-nikA	c.236G>T	p.Arg79Leu	236/342	79/113						2.85714
TP114	39902	G	T	missense_variant	MODERATE	nikA	gene-nikA	c.235C>A	p.Arg79Ser	235/342	79/113													2.35294
TP114	39933	C	A	missense_variant	MODERATE	nikA	gene-nikA	c.204G>T	p.Trp68Cys	204/342	68/113													2.5641
TP114	39968	G	A	missense_variant	MODERATE	nikA	gene-nikA	c.169C>T	p.Pro57Ser	169/342	57/113											3.44828			2.94118
TP114	39985	G	T	stop_gained	HIGH	nikA	gene-nikA	c.152C>A	p.Ser51*	152/342	51/113					3.77358
TP114	40019	G	T	missense_variant	MODERATE	nikA	gene-nikA	c.118C>A	p.Leu40Met	118/342	40/113								5
TP114	40088	C	T	missense_variant	MODERATE	nikA	gene-nikA	c.49G>A	p.Glu17Lys	49/342	17/113													4.85437
TP114	40161	C	A	intergenic_region	MODIFIER	nikA-TP114-43	gene-nikA-gene-TP114-43	n.40161C>A									2.73973						2.24719
TP114	40217	A	T	intergenic_region	MODIFIER	nikA-TP114-43	gene-nikA-gene-TP114-43	n.40217A>T				8.10811	7.93651		3.65854		2.7027			3.63636		6.55738	8.53659		3.0303	3.0303	3.61446
TP114	40239	C	A	intergenic_region	MODIFIER	nikA-TP114-43	gene-nikA-gene-TP114-43	n.40239C>A													6.06061
TP114	40240	T	A	intergenic_region	MODIFIER	nikA-TP114-43	gene-nikA-gene-TP114-43	n.40240T>A																			3.57143
TP114	40292	G	T	intergenic_region	MODIFIER	nikA-TP114-43	gene-nikA-gene-TP114-43	n.40292G>T									4.7619
TP114	40414	C	A	intergenic_region	MODIFIER	nikA-TP114-43	gene-nikA-gene-TP114-43	n.40414C>A												3.1746
TP114	40425	C	A	intergenic_region	MODIFIER	nikA-TP114-43	gene-nikA-gene-TP114-43	n.40425C>A							3.26087
TP114	40438	G	T	intergenic_region	MODIFIER	nikA-TP114-43	gene-nikA-gene-TP114-43	n.40438G>T									2.08333
TP114	40466	G	T	intergenic_region	MODIFIER	nikA-TP114-43	gene-nikA-gene-TP114-43	n.40466G>T															1.68067
TP114	40585	C	T	synonymous_variant	LOW	TP114-43	gene-TP114-43	c.81C>T	p.Phe27Phe	81/402	27/133						1.9802
TP114	40708	G	T	missense_variant	MODERATE	TP114-43	gene-TP114-43	c.204G>T	p.Glu68Asp	204/402	68/133						2.53165
TP114	40732	C	A	stop_gained	HIGH	TP114-43	gene-TP114-43	c.228C>A	p.Cys76*	228/402	76/133				2.12766
TP114	40963	G	T	missense_variant	MODERATE	traL	gene-traL	c.40G>T	p.Gly14Cys	40/753	14/250											3.125
TP114	40970	G	T	missense_variant	MODERATE	traL	gene-traL	c.47G>T	p.Gly16Val	47/753	16/250			3.07692
TP114	40976	C	A	stop_gained	HIGH	traL	gene-traL	c.53C>A	p.Ser18*	53/753	18/250													3.40909
TP114	41026	G	T	missense_variant	MODERATE	traL	gene-traL	c.103G>T	p.Asp35Tyr	103/753	35/250																2.46914
TP114	41041	G	T	missense_variant	MODERATE	traL	gene-traL	c.118G>T	p.Gly40Cys	118/753	40/250												3.52941				2.5
TP114	41104	C	A	missense_variant	MODERATE	traL	gene-traL	c.181C>A	p.Gln61Lys	181/753	61/250									2.5974
TP114	41120	G	T	missense_variant	MODERATE	traL	gene-traL	c.197G>T	p.Ser66Ile	197/753	66/250														2.5
TP114	41179	A	C	missense_variant	MODERATE	traL	gene-traL	c.256A>C	p.Asn86His	256/753	86/250												2
TP114	41203	G	T	missense_variant	MODERATE	traL	gene-traL	c.280G>T	p.Ala94Ser	280/753	94/250													2.15054
TP114	41207	C	A	missense_variant	MODERATE	traL	gene-traL	c.284C>A	p.Ser95Tyr	284/753	95/250																2.27273
TP114	41254	G	C	missense_variant	MODERATE	traL	gene-traL	c.331G>C	p.Asp111His	331/753	111/250				2.06186
TP114	41289	C	A	synonymous_variant	LOW	traL	gene-traL	c.366C>A	p.Ile122Ile	366/753	122/250			2.89855
TP114	41344	G	T	stop_gained	HIGH	traL	gene-traL	c.421G>T	p.Glu141*	421/753	141/250											3.125
TP114	41480	G	T	missense_variant	MODERATE	traL	gene-traL	c.557G>T	p.Gly186Val	557/753	186/250						2.5
TP114	41599	A	G	missense_variant	MODERATE	traL	gene-traL	c.676A>G	p.Lys226Glu	676/753	226/250		2.73973
TP114	41614	C	A	synonymous_variant	LOW	traL	gene-traL	c.691C>A	p.Arg231Arg	691/753	231/250															2.35294
TP114	41728	C	A	synonymous_variant	LOW	TP114-45	gene-TP114-45	c.51C>A	p.Ser17Ser	51/708	17/235													2.32558
TP114	41884	G	A	synonymous_variant	LOW	TP114-45	gene-TP114-45	c.207G>A	p.Glu69Glu	207/708	69/235						3.61446							2.24719
TP114	41885	G	T	missense_variant	MODERATE	TP114-45	gene-TP114-45	c.208G>T	p.Gly70Cys	208/708	70/235												2.24719
TP114	41886	G	C	missense_variant	MODERATE	TP114-45	gene-TP114-45	c.209G>C	p.Gly70Ala	209/708	70/235						3.61446							2.32558
TP114	41888	T	C	missense_variant	MODERATE	TP114-45	gene-TP114-45	c.211T>C	p.Phe71Leu	211/708	71/235						3.52941							2.35294
TP114	41921	T	A	missense_variant	MODERATE	TP114-45	gene-TP114-45	c.244T>A	p.Tyr82Asn	244/708	82/235	2.29885				8.19672							2.1978	2.1978
TP114	41944	T	A	synonymous_variant	LOW	TP114-45	gene-TP114-45	c.267T>A	p.Ile89Ile	267/708	89/235							5.97015
TP114	42050	G	T	missense_variant	MODERATE	TP114-45	gene-TP114-45	c.373G>T	p.Asp125Tyr	373/708	125/235				2.32558
TP114	42071	G	T	stop_gained	HIGH	TP114-45	gene-TP114-45	c.394G>T	p.Gly132*	394/708	132/235				2.35294
TP114	42081	G	T	missense_variant	MODERATE	TP114-45	gene-TP114-45	c.404G>T	p.Arg135Leu	404/708	135/235		3.1746
TP114	42136	G	T	missense_variant	MODERATE	TP114-45	gene-TP114-45	c.459G>T	p.Lys153Asn	459/708	153/235							3.57143
TP114	42189	C	G	missense_variant	MODERATE	TP114-45	gene-TP114-45	c.512C>G	p.Thr171Arg	512/708	171/235												2.46914
TP114	42204	C	A	missense_variant	MODERATE	TP114-45	gene-TP114-45	c.527C>A	p.Ala176Glu	527/708	176/235		4.6875
TP114	42230	G	T	missense_variant	MODERATE	TP114-45	gene-TP114-45	c.553G>T	p.Val185Phe	553/708	185/235				2.5
TP114	42235	A	G	synonymous_variant	LOW	TP114-45	gene-TP114-45	c.558A>G	p.Ala186Ala	558/708	186/235		2.7027			4
TP114	42260	C	A	missense_variant	MODERATE	TP114-45	gene-TP114-45	c.583C>A	p.Arg195Ser	583/708	195/235																2.5641
TP114	42269	G	T	missense_variant	MODERATE	TP114-45	gene-TP114-45	c.592G>T	p.Ala198Ser	592/708	198/235												3.65854
TP114	42422	C	A	missense_variant	MODERATE	ycgB	gene-ycgB	c.18C>A	p.Asp6Glu	18/450	6/149													3.44828
TP114	42495	C	A	synonymous_variant	LOW	ycgB	gene-ycgB	c.91C>A	p.Arg31Arg	91/450	31/149											4.54545
TP114	42515	G	T	synonymous_variant	LOW	ycgB	gene-ycgB	c.111G>T	p.Leu37Leu	111/450	37/149																2.5641
TP114	42520	C	A	stop_gained	HIGH	ycgB	gene-ycgB	c.116C>A	p.Ser39*	116/450	39/149														2.43902
TP114	42525	G	C	missense_variant	MODERATE	ycgB	gene-ycgB	c.121G>C	p.Glu41Gln	121/450	41/149																2.46914
TP114	42553	C	A	stop_gained	HIGH	ycgB	gene-ycgB	c.149C>A	p.Ser50*	149/450	50/149						2.66667
TP114	42555	G	T	stop_gained	HIGH	ycgB	gene-ycgB	c.151G>T	p.Gly51*	151/450	51/149		2.98507
TP114	42585	T	A	missense_variant	MODERATE	ycgB	gene-ycgB	c.181T>A	p.Ser61Thr	181/450	61/149														4.05405
TP114	42593	C	A	missense_variant	MODERATE	ycgB	gene-ycgB	c.189C>A	p.Ser63Arg	189/450	63/149				2.04082
TP114	42631	A	G	missense_variant	MODERATE	ycgB	gene-ycgB	c.227A>G	p.Gln76Arg	227/450	76/149																2.29885
TP114	42646	C	A	missense_variant	MODERATE	ycgB	gene-ycgB	c.242C>A	p.Pro81His	242/450	81/149												2.29885
TP114	42690	G	T	missense_variant	MODERATE	ycgB	gene-ycgB	c.286G>T	p.Ala96Ser	286/450	96/149																2.27273
TP114	42758	T	C	synonymous_variant	LOW	ycgB	gene-ycgB	c.354T>C	p.Asn118Asn	354/450	118/149						2.94118
TP114	42784	C	A	missense_variant	MODERATE	ycgB	gene-ycgB	c.380C>A	p.Ala127Glu	380/450	127/149														3.92157
TP114	42809	G	T	synonymous_variant	LOW	ycgB	gene-ycgB	c.405G>T	p.Val135Val	405/450	135/149													3.22581
TP114	42841	A	C	missense_variant	MODERATE	ycgB	gene-ycgB	c.437A>C	p.Asp146Ala	437/450	146/149											5.88235
TP114	42898	C	A	synonymous_variant	LOW	TP114-47	gene-TP114-47	c.39C>A	p.Ser13Ser	39/198	13/65														3.50877
TP114	42900	G	T	missense_variant	MODERATE	TP114-47	gene-TP114-47	c.41G>T	p.Arg14Leu	41/198	14/65			3.7037
TP114	42928	G	T	missense_variant	MODERATE	TP114-47	gene-TP114-47	c.69G>T	p.Gln23His	69/198	23/65														3.77358
TP114	43012	G	T	synonymous_variant	LOW	TP114-47	gene-TP114-47	c.153G>T	p.Ala51Ala	153/198	51/65												2.53165
TP114	43112	T	A	stop_gained	HIGH	TP114-48	gene-TP114-48	c.54T>A	p.Cys18*	54/210	18/69															2.46914
TP114	43194	G	T	missense_variant	MODERATE	TP114-48	gene-TP114-48	c.136G>T	p.Asp46Tyr	136/210	46/69												2.43902
TP114	43380	C	A	stop_gained	HIGH	TP114-49	gene-TP114-49	c.116C>A	p.Ser39*	116/327	39/108														3.77358
TP114	43384	G	T	synonymous_variant	LOW	TP114-49	gene-TP114-49	c.120G>T	p.Leu40Leu	120/327	40/108									3.92157
TP114	43389	C	A	missense_variant	MODERATE	TP114-49	gene-TP114-49	c.125C>A	p.Ala42Glu	125/327	42/108								5.88235
TP114	43553	G	T	missense_variant	MODERATE	TP114-49	gene-TP114-49	c.289G>T	p.Ala97Ser	289/327	97/108														3.84615
TP114	43612	G	T	intergenic_region	MODIFIER	TP114-49-ycfB	gene-TP114-49-gene-ycfB	n.43612G>T																2.8169
TP114	43625	C	A	intergenic_region	MODIFIER	TP114-49-ycfB	gene-TP114-49-gene-ycfB	n.43625C>A							2.17391
TP114	43733	C	A	missense_variant	MODERATE	ycfB	gene-ycfB	c.427G>T	p.Ala143Ser	427/438	143/145						3.57143
TP114	43739	C	A	stop_gained	HIGH	ycfB	gene-ycfB	c.421G>T	p.Glu141*	421/438	141/145						3.38983
TP114	43800	C	A	synonymous_variant	LOW	ycfB	gene-ycfB	c.360G>T	p.Val120Val	360/438	120/145															2.73973
TP114	43820	G	T	missense_variant	MODERATE	ycfB	gene-ycfB	c.340C>A	p.Arg114Ser	340/438	114/145						2.38095
TP114	43835	G	T	missense_variant	MODERATE	ycfB	gene-ycfB	c.325C>A	p.Pro109Thr	325/438	109/145												2.17391
TP114	43982	C	A	missense_variant	MODERATE	ycfB	gene-ycfB	c.178G>T	p.Gly60Cys	178/438	60/145						2.17391
TP114	43983	G	T	missense_variant	MODERATE	ycfB	gene-ycfB	c.177C>A	p.Ser59Arg	177/438	59/145															2.5
TP114	44066	C	T	missense_variant	MODERATE	ycfB	gene-ycfB	c.94G>A	p.Val32Ile	94/438	32/145						2.27273								2.40964
TP114	44094	C	A	synonymous_variant	LOW	ycfB	gene-ycfB	c.66G>T	p.Pro22Pro	66/438	22/145											2.35294
TP114	44138	C	A	stop_gained	HIGH	ycfB	gene-ycfB	c.22G>T	p.Glu8*	22/438	8/145								5
TP114	44139	G	T	synonymous_variant	LOW	ycfB	gene-ycfB	c.21C>A	p.Val7Val	21/438	7/145															2.63158
TP114	44175	C	T	intergenic_region	MODIFIER	ycfB-ycfA	gene-ycfB-gene-ycfA	n.44175C>T									2.46914
TP114	44186	A	T	stop_lost&splice_region_variant	HIGH	ycfA	gene-ycfA	c.181T>A	p.Ter61Lysext*?	181/183	61/60	4		4.16667			6.49351	8.69565
TP114	44208	C	A	synonymous_variant	LOW	ycfA	gene-ycfA	c.159G>T	p.Ser53Ser	159/183	53/60																2.73973
TP114	44235	C	A	missense_variant	MODERATE	ycfA	gene-ycfA	c.132G>T	p.Lys44Asn	132/183	44/60													2.08333
TP114	44249	G	T	missense_variant	MODERATE	ycfA	gene-ycfA	c.118C>A	p.Pro40Thr	118/183	40/60																2.17391
TP114	44260	G	A	missense_variant	MODERATE	ycfA	gene-ycfA	c.107C>T	p.Thr36Ile	107/183	36/60			4	2.75229	2.10526				4.70588			1.8018				2.15054
TP114	44261	T	C	missense_variant	MODERATE	ycfA	gene-ycfA	c.106A>G	p.Thr36Ala	106/183	36/60			4	2.75229	2.10526				4.81928			1.81818				2.17391
TP114	44294	G	C	missense_variant	MODERATE	ycfA	gene-ycfA	c.73C>G	p.His25Asp	73/183	25/60				1.88679
TP114	44303	C	A	missense_variant	MODERATE	ycfA	gene-ycfA	c.64G>T	p.Ala22Ser	64/183	22/60															2.15054
TP114	44357	C	A	missense_variant	MODERATE	ycfA	gene-ycfA	c.10G>T	p.Ala4Ser	10/183	1960-04-01									2.77778
TP114	44383	G	T	intergenic_region	MODIFIER	ycfA-yceB	gene-ycfA-gene-yceB	n.44383G>T																	2.35294
TP114	44401	G	T	intergenic_region	MODIFIER	ycfA-yceB	gene-ycfA-gene-yceB	n.44401G>T								4.10959
TP114	44422	A	G	intergenic_region	MODIFIER	ycfA-yceB	gene-ycfA-gene-yceB	n.44422A>G							1.75439
TP114	44446	C	T	intergenic_region	MODIFIER	ycfA-yceB	gene-ycfA-gene-yceB	n.44446C>T					4.21053	3.19149	2.58621			2.5974				1.8018	2.4			3.57143	4.6729
TP114	44461	G	T	intergenic_region	MODIFIER	ycfA-yceB	gene-ycfA-gene-yceB	n.44461G>T				1.78571					1.86916
TP114	44521	A	C	intergenic_region	MODIFIER	ycfA-yceB	gene-ycfA-gene-yceB	n.44521A>C									3.0303			3.37079
TP114	44570	G	T	intergenic_region	MODIFIER	ycfA-yceB	gene-ycfA-gene-yceB	n.44570G>T											2.85714
TP114	44590	C	A	intergenic_region	MODIFIER	ycfA-yceB	gene-ycfA-gene-yceB	n.44590C>A						3.22581					2.73973
TP114	44590	C	T	intergenic_region	MODIFIER	ycfA-yceB	gene-ycfA-gene-yceB	n.44590C>T					3.33333										2.65487
TP114	44602	C	T	intergenic_region	MODIFIER	ycfA-yceB	gene-ycfA-gene-yceB	n.44602C>T							2.54237					3.7037						1.81818
TP114	44613	A	G	intergenic_region	MODIFIER	ycfA-yceB	gene-ycfA-gene-yceB	n.44613A>G					3.65854
TP114	44614	A	T	intergenic_region	MODIFIER	ycfA-yceB	gene-ycfA-gene-yceB	n.44614A>T				4.5045		5.95238	5.9322	4.05405		6.84932	2.89855	8.75			3.8835		8.24742	8.16327	6.86275
TP114	44626	A	G	intergenic_region	MODIFIER	ycfA-yceB	gene-ycfA-gene-yceB	n.44626A>G				1.9802											2.0202			2.24719
TP114	44640	C	A	intergenic_region	MODIFIER	ycfA-yceB	gene-ycfA-gene-yceB	n.44640C>A														2.73973
TP114	44695	A	G	synonymous_variant	LOW	yceB	gene-yceB	c.33A>G	p.Ala11Ala	33/444	11/147	2.24719						6	6.97674	5.17241					2.77778	2.98507
TP114	44705	G	T	missense_variant	MODERATE	yceB	gene-yceB	c.43G>T	p.Asp15Tyr	43/444	15/147						2.66667
TP114	44713	TCG	T	frameshift_variant	HIGH	yceB	gene-yceB	c.55_56delGC	p.Ala19fs	55/444	19/147		3.0303
TP114	44715	G	T	missense_variant	MODERATE	yceB	gene-yceB	c.53G>T	p.Arg18Leu	53/444	18/147									2.85714
TP114	44717	G	T	missense_variant	MODERATE	yceB	gene-yceB	c.55G>T	p.Ala19Ser	55/444	19/147														5.55556
TP114	44733	G	T	missense_variant	MODERATE	yceB	gene-yceB	c.71G>T	p.Arg24Leu	71/444	24/147												2
TP114	44864	G	A	missense_variant	MODERATE	yceB	gene-yceB	c.202G>A	p.Ala68Thr	202/444	68/147															2.73973
TP114	44870	T	A	missense_variant	MODERATE	yceB	gene-yceB	c.208T>A	p.Phe70Ile	208/444	70/147		2.7027
TP114	44879	T	A	missense_variant	MODERATE	yceB	gene-yceB	c.217T>A	p.Tyr73Asn	217/444	73/147		4.16667				2.63158					2.7027				6.84932	4.87805
TP114	44911	C	G	missense_variant	MODERATE	yceB	gene-yceB	c.249C>G	p.Ser83Arg	249/444	83/147															3.07692
TP114	44936	G	T	missense_variant	MODERATE	yceB	gene-yceB	c.274G>T	p.Ala92Ser	274/444	92/147									4.22535
TP114	44944	C	A	synonymous_variant	LOW	yceB	gene-yceB	c.282C>A	p.Thr94Thr	282/444	94/147				2.04082
TP114	44993	G	T	missense_variant	MODERATE	yceB	gene-yceB	c.331G>T	p.Gly111Cys	331/444	111/147													3.0303
TP114	45040	G	T	synonymous_variant	LOW	yceB	gene-yceB	c.378G>T	p.Leu126Leu	378/444	126/147						2.27273
TP114	45043	A	T	missense_variant	MODERATE	yceB	gene-yceB	c.381A>T	p.Lys127Asn	381/444	127/147					5									2.40964
TP114	45120	A	G	intergenic_region	MODIFIER	yceB-hicB	gene-yceB-gene-hicB	n.45120A>G											3.44828			2.5974
TP114	45233	T	A	missense_variant	MODERATE	hicB	gene-hicB	c.247A>T	p.Thr83Ser	247/267	83/88												3.48837
TP114	45236	C	A	missense_variant	MODERATE	hicB	gene-hicB	c.244G>T	p.Gly82Cys	244/267	82/88		3.0303
TP114	45277	G	T	missense_variant	MODERATE	hicB	gene-hicB	c.203C>A	p.Pro68His	203/267	68/88				2.06186
TP114	45287	G	T	missense_variant	MODERATE	hicB	gene-hicB	c.193C>A	p.Pro65Thr	193/267	65/88												2.29885
TP114	45291	C	A	missense_variant	MODERATE	hicB	gene-hicB	c.189G>T	p.Lys63Asn	189/267	63/88				1.94175
TP114	45292	T	C	missense_variant	MODERATE	hicB	gene-hicB	c.188A>G	p.Lys63Arg	188/267	63/88								5.26316
TP114	45296	C	A	stop_gained	HIGH	hicB	gene-hicB	c.184G>T	p.Gly62*	184/267	62/88													2.24719
TP114	45303	C	A	synonymous_variant	LOW	hicB	gene-hicB	c.177G>T	p.Val59Val	177/267	59/88				1.90476
TP114	45364	G	A	missense_variant	MODERATE	hicB	gene-hicB	c.116C>T	p.Thr39Ile	116/267	39/88													2.15054
TP114	45413	G	T	missense_variant	MODERATE	hicB	gene-hicB	c.67C>A	p.His23Asn	67/267	23/88															2.73973
TP114	45523	G	A	intergenic_region	MODIFIER	hicB-TP114-54	gene-hicB-gene-TP114-54	n.45523G>A																	3.77358
TP114	45579	C	A	intergenic_region	MODIFIER	hicB-TP114-54	gene-hicB-gene-TP114-54	n.45579C>A												3.92157
TP114	45628	C	T	intergenic_region	MODIFIER	hicB-TP114-54	gene-hicB-gene-TP114-54	n.45628C>T																2.35294
TP114	45646	G	T	intergenic_region	MODIFIER	hicB-TP114-54	gene-hicB-gene-TP114-54	n.45646G>T																		2.38095
TP114	45664	C	A	intergenic_region	MODIFIER	hicB-TP114-54	gene-hicB-gene-TP114-54	n.45664C>A												4.16667
TP114	45719	T	A	missense_variant	MODERATE	TP114-54	gene-TP114-54	c.1129A>T	p.Met377Leu	1129/1149	377/382												2.35294
TP114	45727	G	T	missense_variant	MODERATE	TP114-54	gene-TP114-54	c.1121C>A	p.Pro374His	1121/1149	374/382			3.44828
TP114	45751	G	A	missense_variant	MODERATE	TP114-54	gene-TP114-54	c.1097C>T	p.Ser366Leu	1097/1149	366/382												2.1978			5.26316
TP114	45769	C	A	missense_variant	MODERATE	TP114-54	gene-TP114-54	c.1079G>T	p.Cys360Phe	1079/1149	360/382								4.87805
TP114	45787	C	A	missense_variant	MODERATE	TP114-54	gene-TP114-54	c.1061G>T	p.Gly354Val	1061/1149	354/382												2.43902
TP114	45788	C	A	missense_variant	MODERATE	TP114-54	gene-TP114-54	c.1060G>T	p.Gly354Trp	1060/1149	354/382												2.46914
TP114	45829	G	C	missense_variant	MODERATE	TP114-54	gene-TP114-54	c.1019C>G	p.Ala340Gly	1019/1149	340/382												2.73973
TP114	45872	G	T	missense_variant	MODERATE	TP114-54	gene-TP114-54	c.976C>A	p.Leu326Met	976/1149	326/382				2.27273
TP114	45912	C	A	missense_variant	MODERATE	TP114-54	gene-TP114-54	c.936G>T	p.Gln312His	936/1149	312/382				2.27273
TP114	45913	T	C	missense_variant	MODERATE	TP114-54	gene-TP114-54	c.935A>G	p.Gln312Arg	935/1149	312/382												2.24719
TP114	45925	G	T	missense_variant	MODERATE	TP114-54	gene-TP114-54	c.923C>A	p.Ala308Glu	923/1149	308/382												3.79747
TP114	45942	C	A	synonymous_variant	LOW	TP114-54	gene-TP114-54	c.906G>T	p.Val302Val	906/1149	302/382												3.79747
TP114	45947	G	T	missense_variant	MODERATE	TP114-54	gene-TP114-54	c.901C>A	p.Gln301Lys	901/1149	301/382															4.7619
TP114	45978	C	A	missense_variant	MODERATE	TP114-54	gene-TP114-54	c.870G>T	p.Gln290His	870/1149	290/382																2.8169
TP114	45980	G	T	missense_variant	MODERATE	TP114-54	gene-TP114-54	c.868C>A	p.Gln290Lys	868/1149	290/382				3.0303
TP114	46001	C	A	missense_variant	MODERATE	TP114-54	gene-TP114-54	c.847G>T	p.Gly283Cys	847/1149	283/382					4.25532
TP114	46053	C	A	synonymous_variant	LOW	TP114-54	gene-TP114-54	c.795G>T	p.Pro265Pro	795/1149	265/382				2.94118
TP114	46054	G	T	missense_variant	MODERATE	TP114-54	gene-TP114-54	c.794C>A	p.Pro265Gln	794/1149	265/382			3.92157
TP114	46080	C	T	synonymous_variant	LOW	TP114-54	gene-TP114-54	c.768G>A	p.Lys256Lys	768/1149	256/382		19.1176		10.2564	17.1875				14.7059	30.7692		9.27835
TP114	46091	TG	T	frameshift_variant	HIGH	TP114-54	gene-TP114-54	c.756delC	p.Ser252fs	756/1149	252/382		19.403		11.1111	18.3333				14.2857	30		9.57447
TP114	46093	CT	C	frameshift_variant	HIGH	TP114-54	gene-TP114-54	c.754delA	p.Ser252fs	754/1149	252/382		19.1176		10.9589	18.0328				13.8889	30		9.47368
TP114	46095	G	GAA	frameshift_variant	HIGH	TP114-54	gene-TP114-54	c.752_753insTT	p.Asn253fs	752/1149	251/382		19.403		11.1111	18.0328				14.2857	30.7692		9.57447
TP114	46101	C	T	synonymous_variant	LOW	TP114-54	gene-TP114-54	c.747G>A	p.Leu249Leu	747/1149	249/382		37.8049		23.8636	39.7436				32.5843	53.5714		21.1538
TP114	46107	C	A	missense_variant	MODERATE	TP114-54	gene-TP114-54	c.741G>T	p.Glu247Asp	741/1149	247/382														3.38983
TP114	46108	T	G	missense_variant	MODERATE	TP114-54	gene-TP114-54	c.740A>C	p.Glu247Ala	740/1149	247/382							4.7619									2.66667
TP114	46122	T	C	synonymous_variant	LOW	TP114-54	gene-TP114-54	c.726A>G	p.Ala242Ala	726/1149	242/382		37.3494		20.8333	40.2597				35.7143	50		20.9091
TP114	46139	C	T	missense_variant	MODERATE	TP114-54	gene-TP114-54	c.709G>A	p.Val237Ile	709/1149	237/382		5.08475							7.40741	12.1212
TP114	46140	G	C	synonymous_variant	LOW	TP114-54	gene-TP114-54	c.708C>G	p.Thr236Thr	708/1149	236/382		5							7.40741	8.82353
TP114	46168	C	A	missense_variant	MODERATE	TP114-54	gene-TP114-54	c.680G>T	p.Arg227Met	680/1149	227/382													3.57143
TP114	46170	G	T	synonymous_variant	LOW	TP114-54	gene-TP114-54	c.678C>A	p.Arg226Arg	678/1149	226/382				2.38095
TP114	46198	C	A	missense_variant	MODERATE	TP114-54	gene-TP114-54	c.650G>T	p.Arg217Leu	650/1149	217/382																2.94118
TP114	46199	G	T	synonymous_variant	LOW	TP114-54	gene-TP114-54	c.649C>A	p.Arg217Arg	649/1149	217/382					5.45455
TP114	46215	C	G	missense_variant	MODERATE	TP114-54	gene-TP114-54	c.633G>C	p.Gln211His	633/1149	211/382									3.57143
TP114	46354	C	A	missense_variant	MODERATE	TP114-54	gene-TP114-54	c.494G>T	p.Gly165Val	494/1149	165/382				2.29885
TP114	46355	C	T	missense_variant	MODERATE	TP114-54	gene-TP114-54	c.493G>A	p.Gly165Ser	493/1149	165/382											4.34783
TP114	46375	G	A	missense_variant	MODERATE	TP114-54	gene-TP114-54	c.473C>T	p.Ser158Leu	473/1149	158/382													2.73973
TP114	46393	G	T	missense_variant	MODERATE	TP114-54	gene-TP114-54	c.455C>A	p.Pro152Gln	455/1149	152/382											3.22581
TP114	46394	G	T	missense_variant	MODERATE	TP114-54	gene-TP114-54	c.454C>A	p.Pro152Thr	454/1149	152/382																2.32558
TP114	46448	G	T	missense_variant	MODERATE	TP114-54	gene-TP114-54	c.400C>A	p.Gln134Lys	400/1149	134/382									3.38983
TP114	46486	C	A	missense_variant	MODERATE	TP114-54	gene-TP114-54	c.362G>T	p.Arg121Leu	362/1149	121/382				2.38095
TP114	46516	T	C	missense_variant	MODERATE	TP114-54	gene-TP114-54	c.332A>G	p.Lys111Arg	332/1149	111/382													2.53165
TP114	46520	G	T	missense_variant	MODERATE	TP114-54	gene-TP114-54	c.328C>A	p.Pro110Thr	328/1149	110/382																2.5641
TP114	46556	C	A	missense_variant	MODERATE	TP114-54	gene-TP114-54	c.292G>T	p.Val98Phe	292/1149	98/382							4.7619
TP114	46562	G	C	missense_variant	MODERATE	TP114-54	gene-TP114-54	c.286C>G	p.Gln96Glu	286/1149	96/382												2.5974
TP114	46613	C	A	missense_variant	MODERATE	TP114-54	gene-TP114-54	c.235G>T	p.Ala79Ser	235/1149	79/382					6.66667
TP114	46615	G	T	missense_variant	MODERATE	TP114-54	gene-TP114-54	c.233C>A	p.Ala78Glu	233/1149	78/382					6.66667
TP114	46626	G	T	missense_variant	MODERATE	TP114-54	gene-TP114-54	c.222C>A	p.Phe74Leu	222/1149	74/382													3.84615
TP114	46668	C	A	missense_variant	MODERATE	TP114-54	gene-TP114-54	c.180G>T	p.Gln60His	180/1149	60/382					7.14286
TP114	46727	C	G	missense_variant	MODERATE	TP114-54	gene-TP114-54	c.121G>C	p.Glu41Gln	121/1149	41/382				2.94118
TP114	46774	G	A	missense_variant	MODERATE	TP114-54	gene-TP114-54	c.74C>T	p.Ala25Val	74/1149	25/382															2.8169
TP114	46800	C	A	synonymous_variant	LOW	TP114-54	gene-TP114-54	c.48G>T	p.Leu16Leu	48/1149	16/382											4.34783
TP114	46835	C	A	missense_variant	MODERATE	TP114-54	gene-TP114-54	c.13G>T	p.Ala5Ser	13/1149	5/382														3.50877
TP114	46845	C	A	start_lost	HIGH	TP114-54	gene-TP114-54	c.3G>T	p.Met1?	3/1149	1/382				2.53165
TP114	46848	T	C	intergenic_region	MODIFIER	TP114-54-TP114-55	gene-TP114-54-gene-TP114-55	n.46848T>C																		3.63636
TP114	46909	C	A	intergenic_region	MODIFIER	TP114-54-TP114-55	gene-TP114-54-gene-TP114-55	n.46909C>A							3.27869
TP114	46965	G	T	intergenic_region	MODIFIER	TP114-54-TP114-55	gene-TP114-54-gene-TP114-55	n.46965G>T																			3.57143
TP114	46985	G	T	intergenic_region	MODIFIER	TP114-54-TP114-55	gene-TP114-54-gene-TP114-55	n.46985G>T																3.0303
TP114	47177	C	A	intergenic_region	MODIFIER	TP114-55-yajC	gene-TP114-55-gene-yajC	n.47177C>A										4.16667
TP114	47211	C	A	intergenic_region	MODIFIER	TP114-55-yajC	gene-TP114-55-gene-yajC	n.47211C>A																2.27273
TP114	47230	C	A	intergenic_region	MODIFIER	TP114-55-yajC	gene-TP114-55-gene-yajC	n.47230C>A								3.7037
TP114	47268	C	A	missense_variant	MODERATE	yajC	gene-yajC	c.246G>T	p.Met82Ile	246/279	82/92									4.10959
TP114	47283	C	A	missense_variant	MODERATE	yajC	gene-yajC	c.231G>T	p.Gln77His	231/279	77/92				3.65854
TP114	47417	C	A	stop_gained	HIGH	yajC	gene-yajC	c.97G>T	p.Glu33*	97/279	33/92			2.46914
TP114	47435	C	A	stop_gained	HIGH	yajC	gene-yajC	c.79G>T	p.Glu27*	79/279	27/92				2.1978
TP114	47532	G	T	intergenic_region	MODIFIER	yajC-TP114-57	gene-yajC-gene-TP114-57	n.47532G>T							2.89855
TP114	47574	T	G	intergenic_region	MODIFIER	yajC-TP114-57	gene-yajC-gene-TP114-57	n.47574T>G							10.5263
TP114	47802	G	T	missense_variant	MODERATE	TP114-57	gene-TP114-57	c.14C>A	p.Ser5Tyr	14/216	1971-05-01																3.22581
TP114	47811	G	T	missense_variant	MODERATE	TP114-57	gene-TP114-57	c.5C>A	p.Ala2Asp	5/216	1971-02-01												3.22581
TP114	47813	C	A	start_lost	HIGH	TP114-57	gene-TP114-57	c.3G>T	p.Met1?	3/216	1971-01-01													3.38983
TP114	47903	G	T	intergenic_region	MODIFIER	TP114-57-yajA	gene-TP114-57-gene-yajA	n.47903G>T															4
TP114	47904	C	T	intergenic_region	MODIFIER	TP114-57-yajA	gene-TP114-57-gene-yajA	n.47904C>T														7.69231			15.625
TP114	47914	C	A	intergenic_region	MODIFIER	TP114-57-yajA	gene-TP114-57-gene-yajA	n.47914C>A							3.44828
TP114	47995	A	G	intergenic_region	MODIFIER	TP114-57-yajA	gene-TP114-57-gene-yajA	n.47995A>G							2.53165
TP114	48062	C	A	intergenic_region	MODIFIER	TP114-57-yajA	gene-TP114-57-gene-yajA	n.48062C>A															3.48837
TP114	48120	G	A	synonymous_variant	LOW	yajA	gene-yajA	c.195C>T	p.His65His	195/252	65/83															7.5
TP114	48137	G	T	missense_variant	MODERATE	yajA	gene-yajA	c.178C>A	p.Leu60Ile	178/252	60/83															3.79747
TP114	48161	G	A	missense_variant	MODERATE	yajA	gene-yajA	c.154C>T	p.Pro52Ser	154/252	52/83										20.5882			23.8806			6.09756
TP114	48176	C	A	missense_variant	MODERATE	yajA	gene-yajA	c.139G>T	p.Gly47Cys	139/252	47/83									3.1746
TP114	48324	C	A	stop_gained	HIGH	yaiB	gene-yaiB	c.241G>T	p.Glu81*	241/261	81/86									3.27869
TP114	48331	T	C	synonymous_variant	LOW	yaiB	gene-yaiB	c.234A>G	p.Glu78Glu	234/261	78/86												2.12766
TP114	48471	C	A	missense_variant	MODERATE	yaiB	gene-yaiB	c.94G>T	p.Ala32Ser	94/261	32/86	2.04082										4.54545		2.91262	4.28571
TP114	48533	T	C	missense_variant	MODERATE	yaiB	gene-yaiB	c.32A>G	p.Tyr11Cys	32/261	1986-11-01									2.89855
TP114	48568	G	A	intergenic_region	MODIFIER	yaiB-TP114-60	gene-yaiB-gene-TP114-60	n.48568G>A																			2.32558
TP114	48577	T	G	intergenic_region	MODIFIER	yaiB-TP114-60	gene-yaiB-gene-TP114-60	n.48577T>G																		3.07692
TP114	48613	C	A	intergenic_region	MODIFIER	yaiB-TP114-60	gene-yaiB-gene-TP114-60	n.48613C>A					3.44828
TP114	48657	G	C	missense_variant	MODERATE	TP114-60	gene-TP114-60	c.184C>G	p.Leu62Val	184/225	62/74											3.07692
TP114	48661	C	A	synonymous_variant	LOW	TP114-60	gene-TP114-60	c.180G>T	p.Gly60Gly	180/225	60/74				3.40909
TP114	48679	G	T	synonymous_variant	LOW	TP114-60	gene-TP114-60	c.162C>A	p.Gly54Gly	162/225	54/74				2.10526
TP114	48706	G	T	stop_gained	HIGH	TP114-60	gene-TP114-60	c.135C>A	p.Cys45*	135/225	45/74									4.05405
TP114	48800	C	T	missense_variant	MODERATE	TP114-60	gene-TP114-60	c.41G>A	p.Gly14Asp	41/225	14/74						1.9802
TP114	48838	C	A	start_lost	HIGH	TP114-60	gene-TP114-60	c.3G>T	p.Met1?	3/225	1974-01-01													2.10526
TP114	48858	G	T	intergenic_region	MODIFIER	TP114-60-yaiA	gene-TP114-60-gene-yaiA	n.48858G>T																			3.57143
TP114	48927	C	T	intergenic_region	MODIFIER	TP114-60-yaiA	gene-TP114-60-gene-yaiA	n.48927C>T									2.27273	4.6875					2.35294	3.22581
TP114	48930	G	T	intergenic_region	MODIFIER	TP114-60-yaiA	gene-TP114-60-gene-yaiA	n.48930G>T														2.53165
TP114	48957	A	ATG	frameshift_variant	HIGH	yaiA	gene-yaiA	c.189_190insCA	p.Phe64fs	189/210	63/69			2.40964													2.38095
TP114	48959	TCA	T	frameshift_variant	HIGH	yaiA	gene-yaiA	c.186_187delTG	p.Asn62fs	186/210	62/69			2.35294													3.2967
TP114	48960	C	A	missense_variant	MODERATE	yaiA	gene-yaiA	c.187G>T	p.Asp63Tyr	187/210	63/69		2.35294
TP114	49030	G	T	synonymous_variant	LOW	yaiA	gene-yaiA	c.117C>A	p.Ile39Ile	117/210	39/69							6.34921
TP114	49047	C	A	stop_gained	HIGH	yaiA	gene-yaiA	c.100G>T	p.Glu34*	100/210	34/69															2.06186
TP114	49066	C	A	missense_variant	MODERATE	yaiA	gene-yaiA	c.81G>T	p.Arg27Ser	81/210	27/69											3.27869
TP114	49085	C	A	missense_variant	MODERATE	yaiA	gene-yaiA	c.62G>T	p.Gly21Val	62/210	21/69			3.07692
TP114	49169	A	T	intergenic_region	MODIFIER	yaiA-yahA	gene-yaiA-gene-yahA	n.49169A>T				7.79221		3.92157			6.06061			4.54545			13.4328	4.87805		7.93651
TP114	49251	T	A	missense_variant	MODERATE	yahA	gene-yahA	c.260A>T	p.Asn87Ile	260/324	87/107												2.0202
TP114	49259	T	A	missense_variant	MODERATE	yahA	gene-yahA	c.252A>T	p.Lys84Asn	252/324	84/107												2
TP114	49376	T	G	missense_variant	MODERATE	yahA	gene-yahA	c.135A>C	p.Leu45Phe	135/324	45/107											2.08333
TP114	49434	C	A	missense_variant	MODERATE	yahA	gene-yahA	c.77G>T	p.Gly26Val	77/324	26/107						2.35294							2.08333
TP114	49508	C	A	start_lost	HIGH	yahA	gene-yahA	c.3G>T	p.Met1?	3/324	1/107														2.89855
TP114	49520	C	A	intergenic_region	MODIFIER	yahA-TP114-63	gene-yahA-gene-TP114-63	n.49520C>A															2.08333
TP114	49571	T	G	intergenic_region	MODIFIER	yahA-TP114-63	gene-yahA-gene-TP114-63	n.49571T>G							2.40964									4.70588
TP114	49584	A	T	intergenic_region	MODIFIER	yahA-TP114-63	gene-yahA-gene-TP114-63	n.49584A>T				3.22581		10	2.5641	5.55556	2.77778						3.33333	6.66667		4.05405	2.98507
TP114	49585	A	T	intergenic_region	MODIFIER	yahA-TP114-63	gene-yahA-gene-TP114-63	n.49585A>T				3.15789		8.77193	2.5974	5.66038	2.7027						3.37079	6.66667		5.33333	2.98507
TP114	49668	G	T	synonymous_variant	LOW	TP114-63	gene-TP114-63	c.145C>A	p.Arg49Arg	145/216	49/71						4.91803
TP114	49669	G	T	stop_gained	HIGH	TP114-63	gene-TP114-63	c.144C>A	p.Cys48*	144/216	48/71	3.57143							7.14286
TP114	49670	C	A	missense_variant	MODERATE	TP114-63	gene-TP114-63	c.143G>T	p.Cys48Phe	143/216	48/71		4.54545
TP114	49671	A	C	missense_variant	MODERATE	TP114-63	gene-TP114-63	c.142T>G	p.Cys48Gly	142/216	48/71						5.17241
TP114	49775	C	A	missense_variant	MODERATE	TP114-63	gene-TP114-63	c.38G>T	p.Gly13Val	38/216	13/71											9.09091
TP114	49786	C	T	synonymous_variant	LOW	TP114-63	gene-TP114-63	c.27G>A	p.Leu9Leu	27/216	1971-09-01											6.25
TP114	49974	C	A	synonymous_variant	LOW	TP114-64	gene-TP114-64	c.138C>A	p.Ser46Ser	138/147	46/48										6.25
TP114	50060	G	A	intergenic_region	MODIFIER	TP114-64-yagA	gene-TP114-64-gene-yagA	n.50060G>A							2.73973
TP114	50071	A	G	intergenic_region	MODIFIER	TP114-64-yagA	gene-TP114-64-gene-yagA	n.50071A>G				7.22892	4.7619		5.88235			8						3.77358		3.77358	3.1746
TP114	50074	C	T	intergenic_region	MODIFIER	TP114-64-yagA	gene-TP114-64-gene-yagA	n.50074C>T				6.74157			5.71429			8.69565						3.7037		3.7037	3.33333
TP114	50264	C	A	missense_variant	MODERATE	yagA	gene-yagA	c.158G>T	p.Arg53Leu	158/330	53/109									3.125
TP114	50289	G	A	stop_gained	HIGH	yagA	gene-yagA	c.133C>T	p.Gln45*	133/330	45/109											3.63636
TP114	50313	G	T	missense_variant	MODERATE	yagA	gene-yagA	c.109C>A	p.His37Asn	109/330	37/109		5.08475											2.22222
TP114	50395	G	A	synonymous_variant	LOW	yagA	gene-yagA	c.27C>T	p.Gly9Gly	27/330	9/109												2.40964
TP114	50843	G	T	synonymous_variant	LOW	TP114-67	gene-TP114-67	c.99G>T	p.Thr33Thr	99/165	33/54														3.7037
TP114	50877	G	T	stop_gained	HIGH	TP114-67	gene-TP114-67	c.133G>T	p.Glu45*	133/165	45/54						2.15054
TP114	50895	A	T	missense_variant	MODERATE	TP114-67	gene-TP114-67	c.151A>T	p.Ile51Leu	151/165	51/54			2.94118			1.9802						1.90476
TP114	50928	A	G	intergenic_region	MODIFIER	TP114-67-parA	gene-TP114-67-gene-parA	n.50928A>G								4.49438
TP114	50933	A	G	intergenic_region	MODIFIER	TP114-67-parA	gene-TP114-67-gene-parA	n.50933A>G									1.73913
TP114	50955	C	T	intergenic_region	MODIFIER	TP114-67-parA	gene-TP114-67-gene-parA	n.50955C>T								2.29885	1.86916	5.97015
TP114	50974	A	G	intergenic_region	MODIFIER	TP114-67-parA	gene-TP114-67-gene-parA	n.50974A>G						6.74157	2.06186							2.24719	4.0404	1.8018	3.22581	3.06122	3.26087
TP114	50976	G	T	intergenic_region	MODIFIER	TP114-67-parA	gene-TP114-67-gene-parA	n.50976G>T								2.06186
TP114	50999	C	T	intergenic_region	MODIFIER	TP114-67-parA	gene-TP114-67-gene-parA	n.50999C>T															2.22222
TP114	51022	G	T	missense_variant	MODERATE	parA	gene-parA	c.5G>T	p.Gly2Val	5/666	2/221																2.5641
TP114	51135	G	T	missense_variant	MODERATE	parA	gene-parA	c.118G>T	p.Asp40Tyr	118/666	40/221	1.81818											1.88679
TP114	51183	G	T	missense_variant	MODERATE	parA	gene-parA	c.166G>T	p.Gly56Cys	166/666	56/221			4.10959
TP114	51184	G	T	missense_variant	MODERATE	parA	gene-parA	c.167G>T	p.Gly56Val	167/666	56/221					3.57143
TP114	51293	C	T	synonymous_variant	LOW	parA	gene-parA	c.276C>T	p.Ser92Ser	276/666	92/221				1.81818						7.5	2.5974
TP114	51331	T	G	missense_variant	MODERATE	parA	gene-parA	c.314T>G	p.Leu105Arg	314/666	105/221						1.85185									2.40964
TP114	51341	C	A	synonymous_variant	LOW	parA	gene-parA	c.324C>A	p.Leu108Leu	324/666	108/221												2.12766
TP114	51347	G	T	missense_variant	MODERATE	parA	gene-parA	c.330G>T	p.Lys110Asn	330/666	110/221						1.96078
TP114	51374	G	T	synonymous_variant	LOW	parA	gene-parA	c.357G>T	p.Thr119Thr	357/666	119/221							3.125
TP114	51426	C	A	missense_variant	MODERATE	parA	gene-parA	c.409C>A	p.Leu137Met	409/666	137/221		2.98507
TP114	51488	G	T	synonymous_variant	LOW	parA	gene-parA	c.471G>T	p.Ala157Ala	471/666	157/221								4.25532
TP114	51508	T	A	missense_variant	MODERATE	parA	gene-parA	c.491T>A	p.Leu164His	491/666	164/221				2.17391
TP114	51521	G	T	synonymous_variant	LOW	parA	gene-parA	c.504G>T	p.Pro168Pro	504/666	168/221						2.5641
TP114	51620	C	A	synonymous_variant	LOW	parA	gene-parA	c.603C>A	p.Ser201Ser	603/666	201/221		2.5974
TP114	51623	C	A	missense_variant	MODERATE	parA	gene-parA	c.606C>A	p.Ser202Arg	606/666	202/221				2.04082
TP114	51655	T	A	stop_gained	HIGH	parA	gene-parA	c.638T>A	p.Leu213*	638/666	213/221						3.57143
TP114	51657	G	T	missense_variant	MODERATE	parA	gene-parA	c.640G>T	p.Ala214Ser	640/666	214/221															2.53165
TP114	51696	G	T	intergenic_region	MODIFIER	parA-yafA	gene-parA-gene-yafA	n.51696G>T							1.83486
TP114	51721	A	T	intergenic_region	MODIFIER	parA-yafA	gene-parA-gene-yafA	n.51721A>T				2.5	3.48837	3.57143		3.33333	1.96078	2.8169	2.73973		3.84615			1.81818	2.32558		3.06122
TP114	51722	C	G	intergenic_region	MODIFIER	parA-yafA	gene-parA-gene-yafA	n.51722C>G				2.54237	3.52941	3.57143		3.33333	1.96078	2.89855	2.73973		3.77358			1.81818	2.35294		3.125
TP114	51723	A	T	intergenic_region	MODIFIER	parA-yafA	gene-parA-gene-yafA	n.51723A>T				3.36134	3.48837	3.61446		3.37079	1.9802	2.94118	2.77778		3.84615			1.81818	2.38095		3.125
TP114	51747	A	T	intergenic_region	MODIFIER	parA-yafA	gene-parA-gene-yafA	n.51747A>T												2.5641
TP114	51748	G	T	intergenic_region	MODIFIER	parA-yafA	gene-parA-gene-yafA	n.51748G>T										3.27869
TP114	51826	C	A	synonymous_variant	LOW	yafA	gene-yafA	c.70C>A	p.Arg24Arg	70/285	24/94													2.53165
TP114	51845	C	T	missense_variant	MODERATE	yafA	gene-yafA	c.89C>T	p.Thr30Ile	89/285	30/94							3.44828
TP114	51988	C	A	missense_variant	MODERATE	yafA	gene-yafA	c.232C>A	p.Leu78Met	232/285	78/94													2.24719
TP114	52052	C	A	intergenic_region	MODIFIER	yafA-yaeC	gene-yafA-gene-yaeC	n.52052C>A												3.77358
TP114	52165	C	A	missense_variant	MODERATE	yaeC	gene-yaeC	c.491G>T	p.Gly164Val	491/597	164/198			3.63636
TP114	52177	T	C	missense_variant	MODERATE	yaeC	gene-yaeC	c.479A>G	p.Tyr160Cys	479/597	160/198								4.08163
TP114	52244	C	A	missense_variant	MODERATE	yaeC	gene-yaeC	c.412G>T	p.Ala138Ser	412/597	138/198																2.77778
TP114	52245	AC	A	frameshift_variant	HIGH	yaeC	gene-yaeC	c.410delG	p.Cys137fs	410/597	137/198							4.08163
TP114	52289	C	T	missense_variant	MODERATE	yaeC	gene-yaeC	c.367G>A	p.Ala123Thr	367/597	123/198												3.52941
TP114	52306	T	C	missense_variant	MODERATE	yaeC	gene-yaeC	c.350A>G	p.Asp117Gly	350/597	117/198									3.92157			8			25
TP114	52317	C	A	synonymous_variant	LOW	yaeC	gene-yaeC	c.339G>T	p.Gly113Gly	339/597	113/198				3.1746
TP114	52319	C	A	missense_variant	MODERATE	yaeC	gene-yaeC	c.337G>T	p.Gly113Trp	337/597	113/198											4.08163
TP114	52346	C	A	stop_gained	HIGH	yaeC	gene-yaeC	c.310G>T	p.Glu104*	310/597	104/198		3.44828
TP114	52363	G	T	missense_variant	MODERATE	yaeC	gene-yaeC	c.293C>A	p.Pro98His	293/597	98/198						2.77778									5.08475
TP114	52373	C	A	missense_variant	MODERATE	yaeC	gene-yaeC	c.283G>T	p.Ala95Ser	283/597	95/198											2.89855
TP114	52396	T	C	missense_variant	MODERATE	yaeC	gene-yaeC	c.260A>G	p.Glu87Gly	260/597	87/198						2.5
TP114	52418	T	C	missense_variant	MODERATE	yaeC	gene-yaeC	c.238A>G	p.Lys80Glu	238/597	80/198								31.5789	35.9375	13.9535	7.24638	6.25	11.4583	4.16667	4.41176	5.6338
TP114	52455	C	A	missense_variant	MODERATE	yaeC	gene-yaeC	c.201G>T	p.Gln67His	201/597	67/198				3.0303
TP114	52464	C	A	missense_variant	MODERATE	yaeC	gene-yaeC	c.192G>T	p.Lys64Asn	192/597	64/198			4.16667
TP114	52523	C	T	missense_variant	MODERATE	yaeC	gene-yaeC	c.133G>A	p.Val45Ile	133/597	45/198				2.5974
TP114	52873	C	A	missense_variant	MODERATE	TP114-72	gene-TP114-72	c.152G>T	p.Arg51Leu	152/216	51/71					2.8169
TP114	52877	C	A	missense_variant	MODERATE	TP114-72	gene-TP114-72	c.148G>T	p.Val50Leu	148/216	50/71														3.0303
TP114	52887	C	A	synonymous_variant	LOW	TP114-72	gene-TP114-72	c.138G>T	p.Pro46Pro	138/216	46/71														3.27869
TP114	52917	C	A	synonymous_variant	LOW	TP114-72	gene-TP114-72	c.108G>T	p.Leu36Leu	108/216	36/71															3.27869
TP114	52917	C	G	synonymous_variant	LOW	TP114-72	gene-TP114-72	c.108G>C	p.Leu36Leu	108/216	36/71					3.33333
TP114	53031	C	A	intergenic_region	MODIFIER	TP114-72-yadA	gene-TP114-72-gene-yadA	n.53031C>A									2.5641
TP114	53250	C	A	stop_gained	HIGH	yadA	gene-yadA	c.424G>T	p.Glu142*	424/606	142/201			2.98507
TP114	53251	C	A	synonymous_variant	LOW	yadA	gene-yadA	c.423G>T	p.Val141Val	423/606	141/201											2.66667
TP114	53263	A	G	synonymous_variant	LOW	yadA	gene-yadA	c.411T>C	p.Asp137Asp	411/606	137/201							3.92157
TP114	53285	G	A	missense_variant	MODERATE	yadA	gene-yadA	c.389C>T	p.Ser130Phe	389/606	130/201						2.46914
TP114	53295	G	T	missense_variant	MODERATE	yadA	gene-yadA	c.379C>A	p.Gln127Lys	379/606	127/201											2.22222
TP114	53329	T	C	synonymous_variant	LOW	yadA	gene-yadA	c.345A>G	p.Arg115Arg	345/606	115/201								5.88235			8.33333			13.4146
TP114	53344	C	A	missense_variant	MODERATE	yadA	gene-yadA	c.330G>T	p.Gln110His	330/606	110/201				2
TP114	53356	G	A	synonymous_variant	LOW	yadA	gene-yadA	c.318C>T	p.Asp106Asp	318/606	106/201												2.15054
TP114	53365	C	A	synonymous_variant	LOW	yadA	gene-yadA	c.309G>T	p.Leu103Leu	309/606	103/201			3.38983										2.15054
TP114	53372	G	T	missense_variant	MODERATE	yadA	gene-yadA	c.302C>A	p.Pro101His	302/606	101/201		3.57143
TP114	53405	T	A	missense_variant	MODERATE	yadA	gene-yadA	c.269A>T	p.Gln90Leu	269/606	90/201		3.1746
TP114	53412	G	A	missense_variant	MODERATE	yadA	gene-yadA	c.262C>T	p.Leu88Phe	262/606	88/201													1.92308
TP114	53558	G	T	missense_variant	MODERATE	yadA	gene-yadA	c.116C>A	p.Pro39Gln	116/606	39/201																2.24719
TP114	53624	G	T	missense_variant	MODERATE	yadA	gene-yadA	c.50C>A	p.Ser17Tyr	50/606	17/201		3.0303
TP114	53665	G	T	synonymous_variant	LOW	yadA	gene-yadA	c.9C>A	p.Thr3Thr	9/606	3/201												2.40964
TP114	53714	C	A	intergenic_region	MODIFIER	yadA-yadB	gene-yadA-gene-yadB	n.53714C>A																		3.22581
TP114	53725	C	A	intergenic_region	MODIFIER	yadA-yadB	gene-yadA-gene-yadB	n.53725C>A															3.33333
TP114	53728	C	A	intergenic_region	MODIFIER	yadA-yadB	gene-yadA-gene-yadB	n.53728C>A								3.44828
TP114	53735	C	A	intergenic_region	MODIFIER	yadA-yadB	gene-yadA-gene-yadB	n.53735C>A				1.88679															2.53165
TP114	53751	G	A	intergenic_region	MODIFIER	yadA-yadB	gene-yadA-gene-yadB	n.53751G>A																	3.07692
TP114	53849	C	T	intergenic_region	MODIFIER	yadA-yadB	gene-yadA-gene-yadB	n.53849C>T												3.50877
TP114	54099	G	T	synonymous_variant	LOW	yadB	gene-yadB	c.339C>A	p.Arg113Arg	339/522	113/173		3.57143
TP114	54142	C	A	missense_variant	MODERATE	yadB	gene-yadB	c.296G>T	p.Arg99Met	296/522	99/173			3.44828
TP114	54161	C	A	missense_variant	MODERATE	yadB	gene-yadB	c.277G>T	p.Gly93Cys	277/522	93/173		4.22535
TP114	54206	G	T	missense_variant	MODERATE	yadB	gene-yadB	c.232C>A	p.Gln78Lys	232/522	78/173												2.10526
TP114	54210	G	A	synonymous_variant	LOW	yadB	gene-yadB	c.228C>T	p.Ile76Ile	228/522	76/173						2.38095
TP114	54245	G	T	missense_variant	MODERATE	yadB	gene-yadB	c.193C>A	p.Pro65Thr	193/522	65/173	1.85185			3.84615
TP114	54251	C	A	missense_variant	MODERATE	yadB	gene-yadB	c.187G>T	p.Ala63Ser	187/522	63/173															2.5974
TP114	54319	C	A	missense_variant	MODERATE	yadB	gene-yadB	c.119G>T	p.Arg40Met	119/522	40/173			3.44828									2.32558
TP114	54334	G	T	missense_variant	MODERATE	yadB	gene-yadB	c.104C>A	p.Pro35His	104/522	35/173														3.125
TP114	54350	C	G	missense_variant	MODERATE	yadB	gene-yadB	c.88G>C	p.Ala30Pro	88/522	30/173														2.94118
TP114	54386	A	C	missense_variant	MODERATE	yadB	gene-yadB	c.52T>G	p.Tyr18Asp	52/522	18/173		4.34783			3.07692
TP114	54391	T	A	missense_variant	MODERATE	yadB	gene-yadB	c.47A>T	p.Asn16Ile	47/522	16/173		4.16667			3.125
TP114	54396	G	T	synonymous_variant	LOW	yadB	gene-yadB	c.42C>A	p.Val14Val	42/522	14/173		4.28571			3.33333
TP114	54396	G	A	synonymous_variant	LOW	yadB	gene-yadB	c.42C>T	p.Val14Val	42/522	14/173																2.5641
TP114	54451	C	A	intergenic_region	MODIFIER	yadB-tnpA	gene-yadB-gene-tnpA	n.54451C>A													6.66667
TP114	54451	C	T	intergenic_region	MODIFIER	yadB-tnpA	gene-yadB-gene-tnpA	n.54451C>T															3.125			3.7037
TP114	54505	T	C	intergenic_region	MODIFIER	yadB-tnpA	gene-yadB-gene-tnpA	n.54505T>C															4
TP114	54553	C	A	intergenic_region	MODIFIER	yadB-tnpA	gene-yadB-gene-tnpA	n.54553C>A														3.33333
TP114	54604	G	T	missense_variant	MODERATE	tnpA	gene-tnpA	c.16G>T	p.Gly6Cys	16/339	6/112					2.98507
TP114	54611	C	A	missense_variant	MODERATE	tnpA	gene-tnpA	c.23C>A	p.Ala8Glu	23/339	8/112		2.89855
TP114	54621	G	T	missense_variant	MODERATE	tnpA	gene-tnpA	c.33G>T	p.Glu11Asp	33/339	11/112												3.22581
TP114	54623	C	A	missense_variant	MODERATE	tnpA	gene-tnpA	c.35C>A	p.Ala12Asp	35/339	12/112				2.15054
TP114	54633	C	A	missense_variant	MODERATE	tnpA	gene-tnpA	c.45C>A	p.Ser15Arg	45/339	15/112						2.5974
TP114	54644	C	A	missense_variant	MODERATE	tnpA	gene-tnpA	c.56C>A	p.Pro19Gln	56/339	19/112			3.77358
TP114	54751	G	T	missense_variant	MODERATE	tnpA	gene-tnpA	c.163G>T	p.Gly55Cys	163/339	55/112															3.1746
TP114	54780	C	A	stop_gained	HIGH	tnpA	gene-tnpA	c.192C>A	p.Tyr64*	192/339	64/112		4.44444
TP114	54817	G	T	missense_variant	MODERATE	tnpA	gene-tnpA	c.229G>T	p.Ala77Ser	229/339	77/112												3.84615
TP114	54821	C	A	missense_variant	MODERATE	tnpA	gene-tnpA	c.233C>A	p.Pro78His	233/339	78/112												3.92157
TP114	54845	C	A	missense_variant	MODERATE	tnpA	gene-tnpA	c.257C>A	p.Ala86Asp	257/339	86/112						4.44444
TP114	54902	C	A	missense_variant	MODERATE	tnpA	gene-tnpA	c.314C>A	p.Ala105Glu	314/339	105/112											3.44828
TP114	54964	C	G	missense_variant	MODERATE	aph-III	gene-aph-III	c.783G>C	p.Leu261Phe	783/816	261/271														2.94118
TP114	54980	G	T	missense_variant	MODERATE	aph-III	gene-aph-III	c.767C>A	p.Pro256His	767/816	256/271															2.94118
TP114	55026	G	T	missense_variant	MODERATE	aph-III	gene-aph-III	c.721C>A	p.Pro241Thr	721/816	241/271												2.53165
TP114	55035	C	A	stop_gained	HIGH	aph-III	gene-aph-III	c.712G>T	p.Glu238*	712/816	238/271													4.41176
TP114	55042	G	T	stop_gained	HIGH	aph-III	gene-aph-III	c.705C>A	p.Cys235*	705/816	235/271						2.94118
TP114	55087	G	T	synonymous_variant	LOW	aph-III	gene-aph-III	c.660C>A	p.Val220Val	660/816	220/271			3.50877
TP114	55098	C	A	missense_variant	MODERATE	aph-III	gene-aph-III	c.649G>T	p.Val217Phe	649/816	217/271													2.46914
TP114	55122	C	A	missense_variant	MODERATE	aph-III	gene-aph-III	c.625G>T	p.Gly209Trp	625/816	209/271							4
TP114	55123	C	A	missense_variant	MODERATE	aph-III	gene-aph-III	c.624G>T	p.Glu208Asp	624/816	208/271																3.8961
TP114	55259	G	T	missense_variant	MODERATE	aph-III	gene-aph-III	c.488C>A	p.Ala163Glu	488/816	163/271									2.7027
TP114	55272	C	A	missense_variant	MODERATE	aph-III	gene-aph-III	c.475G>T	p.Gly159Cys	475/816	159/271					2.63158
TP114	55363	C	A	synonymous_variant	LOW	aph-III	gene-aph-III	c.384G>T	p.Leu128Leu	384/816	128/271													2.35294
TP114	55370	G	A	missense_variant	MODERATE	aph-III	gene-aph-III	c.377C>T	p.Ala126Val	377/816	126/271										5.26316
TP114	55373	G	T	missense_variant	MODERATE	aph-III	gene-aph-III	c.374C>A	p.Ala125Glu	374/816	125/271			3.63636
TP114	55378	C	A	synonymous_variant	LOW	aph-III	gene-aph-III	c.369G>T	p.Ala123Ala	369/816	123/271				2.5
TP114	55407	G	T	missense_variant	MODERATE	aph-III	gene-aph-III	c.340C>A	p.Pro114Thr	340/816	114/271																2.5
TP114	55426	G	C	missense_variant	MODERATE	aph-III	gene-aph-III	c.321C>G	p.Phe107Leu	321/816	107/271					4.16667
TP114	55441	G	T	synonymous_variant	LOW	aph-III	gene-aph-III	c.306C>A	p.Pro102Pro	306/816	102/271				2.32558
TP114	55467	C	G	missense_variant	MODERATE	aph-III	gene-aph-III	c.280G>C	p.Ala94Pro	280/816	94/271				2.35294
TP114	55498	G	T	synonymous_variant	LOW	aph-III	gene-aph-III	c.249C>A	p.Thr83Thr	249/816	83/271												2.17391
TP114	55614	C	A	missense_variant	MODERATE	aph-III	gene-aph-III	c.133G>T	p.Gly45Trp	133/816	45/271				3.8961
TP114	55618	C	A	missense_variant	MODERATE	aph-III	gene-aph-III	c.129G>T	p.Leu43Phe	129/816	43/271							3.38983
TP114	55623	G	T	synonymous_variant	LOW	aph-III	gene-aph-III	c.124C>A	p.Arg42Arg	124/816	42/271					3.27869							2.5
TP114	55626	A	C	missense_variant	MODERATE	aph-III	gene-aph-III	c.121T>G	p.Tyr41Asp	121/816	41/271					3.27869
TP114	55635	C	A	missense_variant	MODERATE	aph-III	gene-aph-III	c.112G>T	p.Ala38Ser	112/816	38/271																4.05405
TP114	55715	G	T	stop_gained	HIGH	aph-III	gene-aph-III	c.32C>A	p.Ser11*	32/816	11/271												2.5
TP114	55761	T	A	intergenic_region	MODIFIER	aph-III-TP114-77	gene-aph-III-gene-TP114-77	n.55761T>A								3.07692
TP114	55874	G	T	synonymous_variant	LOW	TP114-77	gene-TP114-77	c.81G>T	p.Arg27Arg	81/156	27/51																2.46914
TP114	55909	G	T	missense_variant	MODERATE	TP114-77	gene-TP114-77	c.116G>T	p.Gly39Val	116/156	39/51									3.50877
TP114	55917	G	T	missense_variant	MODERATE	TP114-77	gene-TP114-77	c.124G>T	p.Ala42Ser	124/156	42/51													2.73973
TP114	55927	C	A	missense_variant	MODERATE	TP114-77	gene-TP114-77	c.134C>A	p.Thr45Asn	134/156	45/51						3.125
TP114	55928	C	A	synonymous_variant	LOW	TP114-77	gene-TP114-77	c.135C>A	p.Thr45Thr	135/156	45/51														3.38983
TP114	55938	C	A	synonymous_variant	LOW	TP114-77	gene-TP114-77	c.145C>A	p.Arg49Arg	145/156	49/51									4.08163
TP114	55940	G	T	synonymous_variant	LOW	TP114-77	gene-TP114-77	c.147G>T	p.Arg49Arg	147/156	49/51														4.7619
TP114	56023	C	A	intergenic_region	MODIFIER	TP114-77-TP114-78	gene-TP114-77-gene-TP114-78	n.56023C>A																6
TP114	56124	G	T	missense_variant	MODERATE	TP114-78	gene-TP114-78	c.22G>T	p.Asp8Tyr	22/189	1962-08-01				2.53165
TP114	56180	G	T	missense_variant	MODERATE	TP114-78	gene-TP114-78	c.78G>T	p.Trp26Cys	78/189	26/62																2.1978
TP114	56189	G	T	missense_variant	MODERATE	TP114-78	gene-TP114-78	c.87G>T	p.Met29Ile	87/189	29/62		3.44828
TP114	56262	C	G	missense_variant	MODERATE	TP114-78	gene-TP114-78	c.160C>G	p.Leu54Val	160/189	54/62														3.0303
TP114	56348	C	A	synonymous_variant	LOW	TP114-79	gene-TP114-79	c.48C>A	p.Ala16Ala	48/1200	16/399												2.40964
TP114	56421	C	G	missense_variant	MODERATE	TP114-79	gene-TP114-79	c.121C>G	p.Leu41Val	121/1200	41/399													3.77358
TP114	56475	G	A	missense_variant	MODERATE	TP114-79	gene-TP114-79	c.175G>A	p.Asp59Asn	175/1200	59/399						4.22535								2.94118
TP114	56511	G	T	missense_variant	MODERATE	TP114-79	gene-TP114-79	c.211G>T	p.Gly71Cys	211/1200	71/399									3.27869
TP114	56546	C	A	synonymous_variant	LOW	TP114-79	gene-TP114-79	c.246C>A	p.Ala82Ala	246/1200	82/399													2.5
TP114	56596	G	T	missense_variant	MODERATE	TP114-79	gene-TP114-79	c.296G>T	p.Trp99Leu	296/1200	99/399															3.79747
TP114	56612	C	A	missense_variant	MODERATE	TP114-79	gene-TP114-79	c.312C>A	p.Phe104Leu	312/1200	104/399														2.5641
TP114	56758	G	T	missense_variant	MODERATE	TP114-79	gene-TP114-79	c.458G>T	p.Gly153Val	458/1200	153/399			4.25532								3.77358
TP114	56806	G	T	missense_variant	MODERATE	TP114-79	gene-TP114-79	c.506G>T	p.Gly169Val	506/1200	169/399													2.63158
TP114	56830	G	T	missense_variant	MODERATE	TP114-79	gene-TP114-79	c.530G>T	p.Trp177Leu	530/1200	177/399					2.85714
TP114	56851	A	G	missense_variant	MODERATE	TP114-79	gene-TP114-79	c.551A>G	p.Lys184Arg	551/1200	184/399					2.66667
TP114	56898	C	A	missense_variant	MODERATE	TP114-79	gene-TP114-79	c.598C>A	p.Leu200Met	598/1200	200/399						2.5
TP114	56915	G	A	synonymous_variant	LOW	TP114-79	gene-TP114-79	c.615G>A	p.Glu205Glu	615/1200	205/399	1.92308				3.84615
TP114	56931	G	T	stop_gained	HIGH	TP114-79	gene-TP114-79	c.631G>T	p.Glu211*	631/1200	211/399										6.97674
TP114	56943	C	A	missense_variant	MODERATE	TP114-79	gene-TP114-79	c.643C>A	p.His215Asn	643/1200	215/399									3.57143
TP114	57099	G	T	missense_variant	MODERATE	TP114-79	gene-TP114-79	c.799G>T	p.Ala267Ser	799/1200	267/399			4.54545
TP114	57167	G	T	synonymous_variant	LOW	TP114-79	gene-TP114-79	c.867G>T	p.Thr289Thr	867/1200	289/399																2.22222
TP114	57191	G	T	synonymous_variant	LOW	TP114-79	gene-TP114-79	c.891G>T	p.Leu297Leu	891/1200	297/399					4.34783	2.43902
TP114	57197	G	T	synonymous_variant	LOW	TP114-79	gene-TP114-79	c.897G>T	p.Ala299Ala	897/1200	299/399												2.27273
TP114	57209	G	T	missense_variant	MODERATE	TP114-79	gene-TP114-79	c.909G>T	p.Gln303His	909/1200	303/399									3.84615
TP114	57319	C	A	missense_variant	MODERATE	TP114-79	gene-TP114-79	c.1019C>A	p.Pro340Gln	1019/1200	340/399													2.5
TP114	57353	G	T	missense_variant	MODERATE	TP114-79	gene-TP114-79	c.1053G>T	p.Met351Ile	1053/1200	351/399										4.16667
TP114	57392	G	T	synonymous_variant	LOW	TP114-79	gene-TP114-79	c.1092G>T	p.Val364Val	1092/1200	364/399															2.94118
TP114	57400	G	T	missense_variant	MODERATE	TP114-79	gene-TP114-79	c.1100G>T	p.Gly367Val	1100/1200	367/399							5.12821
TP114	57404	C	A	stop_gained	HIGH	TP114-79	gene-TP114-79	c.1104C>A	p.Cys368*	1104/1200	368/399												2.63158
TP114	57421	G	T	missense_variant	MODERATE	TP114-79	gene-TP114-79	c.1121G>T	p.Arg374Leu	1121/1200	374/399			5.12821
TP114	57430	C	A	missense_variant	MODERATE	TP114-79	gene-TP114-79	c.1130C>A	p.Ala377Glu	1130/1200	377/399												4.28571
TP114	57492	C	T	missense_variant	MODERATE	TP114-79	gene-TP114-79	c.1192C>T	p.Pro398Ser	1192/1200	398/399									5
TP114	57494	G	T	synonymous_variant	LOW	TP114-79	gene-TP114-79	c.1194G>T	p.Pro398Pro	1194/1200	398/399					6.25
TP114	57590	G	T	intergenic_region	MODIFIER	TP114-79-TP114-80	gene-TP114-79-gene-TP114-80	n.57590G>T																			4.81928
TP114	57623	C	A	intergenic_region	MODIFIER	TP114-79-TP114-80	gene-TP114-79-gene-TP114-80	n.57623C>A										3.38983
TP114	57635	A	G	intergenic_region	MODIFIER	TP114-79-TP114-80	gene-TP114-79-gene-TP114-80	n.57635A>G																			2.40964
TP114	57684	C	A	intergenic_region	MODIFIER	TP114-79-TP114-80	gene-TP114-79-gene-TP114-80	n.57684C>A																			2.32558
TP114	57704	G	T	intergenic_region	MODIFIER	TP114-79-TP114-80	gene-TP114-79-gene-TP114-80	n.57704G>T					2.27273
TP114	57754	C	A	synonymous_variant	LOW	TP114-80	gene-TP114-80	c.153G>T	p.Leu51Leu	153/162	51/53																2.27273
TP114	57827	G	T	missense_variant	MODERATE	TP114-80	gene-TP114-80	c.80C>A	p.Ala27Glu	80/162	27/53						2.46914
TP114	57839	C	A	missense_variant	MODERATE	TP114-80	gene-TP114-80	c.68G>T	p.Gly23Val	68/162	23/53		2.63158													2.7027
TP114	57850	G	T	synonymous_variant	LOW	TP114-80	gene-TP114-80	c.57C>A	p.Ala19Ala	57/162	19/53				2.22222							2.5
TP114	57871	C	A	synonymous_variant	LOW	TP114-80	gene-TP114-80	c.36G>T	p.Arg12Arg	36/162	1953-12-01													3.44828
TP114	57902	G	T	missense_variant	MODERATE	TP114-80	gene-TP114-80	c.5C>A	p.Pro2His	5/162	1953-02-01						2.43902
TP114	57928	G	T	intergenic_region	MODIFIER	TP114-80-TP114-81	gene-TP114-80-gene-TP114-81	n.57928G>T							2.10526
TP114	57945	T	A	intergenic_region	MODIFIER	TP114-80-TP114-81	gene-TP114-80-gene-TP114-81	n.57945T>A				8.49057	4.28571		4.3956	4.10959	3.75	6.45161		3.65854		2.29885	2.91262	7.21649	4.05405	5.20833
TP114	57984	C	A	intergenic_region	MODIFIER	TP114-80-TP114-81	gene-TP114-80-gene-TP114-81	n.57984C>A																2.85714
TP114	57998	G	T	intergenic_region	MODIFIER	TP114-80-TP114-81	gene-TP114-80-gene-TP114-81	n.57998G>T					2.8169
TP114	58014	A	C	intergenic_region	MODIFIER	TP114-80-TP114-81	gene-TP114-80-gene-TP114-81	n.58014A>C																		2.04082
TP114	58022	T	C	intergenic_region	MODIFIER	TP114-80-TP114-81	gene-TP114-80-gene-TP114-81	n.58022T>C															2.75229			4.25532
TP114	58049	C	A	intergenic_region	MODIFIER	TP114-80-TP114-81	gene-TP114-80-gene-TP114-81	n.58049C>A							2
TP114	58060	T	G	intergenic_region	MODIFIER	TP114-80-TP114-81	gene-TP114-80-gene-TP114-81	n.58060T>G															2.10526
TP114	58062	A	G	intergenic_region	MODIFIER	TP114-80-TP114-81	gene-TP114-80-gene-TP114-81	n.58062A>G															2.12766
TP114	58070	C	T	intergenic_region	MODIFIER	TP114-80-TP114-81	gene-TP114-80-gene-TP114-81	n.58070C>T															2.22222
TP114	58082	T	G	missense_variant	MODERATE	TP114-81	gene-TP114-81	c.142A>C	p.Lys48Gln	142/147	48/48									4.34783				2.43902
TP114	58119	G	T	synonymous_variant	LOW	TP114-81	gene-TP114-81	c.105C>A	p.Gly35Gly	105/147	35/48												2.94118
TP114	58138	G	T	missense_variant	MODERATE	TP114-81	gene-TP114-81	c.86C>A	p.Ala29Asp	86/147	29/48		5.40541
TP114	58221	C	A	start_lost	HIGH	TP114-81	gene-TP114-81	c.3G>T	p.Met1?	3/147	1948-01-01												2.73973
TP114	58247	G	T	intergenic_region	MODIFIER	TP114-81-TP114-82	gene-TP114-81-gene-TP114-82	n.58247G>T										5.88235
TP114	58248	C	A	intergenic_region	MODIFIER	TP114-81-TP114-82	gene-TP114-81-gene-TP114-82	n.58248C>A															6.0241			13.8462
TP114	58325	C	A	intergenic_region	MODIFIER	TP114-81-TP114-82	gene-TP114-81-gene-TP114-82	n.58325C>A																		3.50877
TP114	58327	C	A	intergenic_region	MODIFIER	TP114-81-TP114-82	gene-TP114-81-gene-TP114-82	n.58327C>A								5.55556
TP114	58351	T	A	intergenic_region	MODIFIER	TP114-81-TP114-82	gene-TP114-81-gene-TP114-82	n.58351T>A																		2.94118
TP114	58393	G	T	intergenic_region	MODIFIER	TP114-81-TP114-82	gene-TP114-81-gene-TP114-82	n.58393G>T																			2.5974
TP114	58509	C	A	intergenic_region	MODIFIER	TP114-81-TP114-82	gene-TP114-81-gene-TP114-82	n.58509C>A																			4.44444
TP114	58587	G	T	intergenic_region	MODIFIER	TP114-81-TP114-82	gene-TP114-81-gene-TP114-82	n.58587G>T																			5.12821
TP114	58611	C	A	intergenic_region	MODIFIER	TP114-81-TP114-82	gene-TP114-81-gene-TP114-82	n.58611C>A																	4.87805
TP114	58615	G	T	intergenic_region	MODIFIER	TP114-81-TP114-82	gene-TP114-81-gene-TP114-82	n.58615G>T																		4.25532
TP114	58678	T	C	synonymous_variant	LOW	TP114-82	gene-TP114-82	c.36T>C	p.Phe12Phe	36/219	1972-12-01						3.125
TP114	58827	G	T	missense_variant	MODERATE	TP114-82	gene-TP114-82	c.185G>T	p.Arg62Leu	185/219	62/72						6.97674
TP114	58844	C	A	missense_variant	MODERATE	TP114-82	gene-TP114-82	c.202C>A	p.Gln68Lys	202/219	68/72										6.45161
TP114	58852	G	T	synonymous_variant	LOW	TP114-82	gene-TP114-82	c.210G>T	p.Gly70Gly	210/219	70/72													2.66667
TP114	58860	G	T	stop_lost&splice_region_variant	HIGH	TP114-82	gene-TP114-82	c.218G>T	p.Ter73Leuext*?	218/219	73/72																2.5974
TP114	58882	G	A	intergenic_region	MODIFIER	TP114-82-repA	gene-TP114-82-gene-repA	n.58882G>A									3.1746
TP114	58938	C	A	intergenic_region	MODIFIER	TP114-82-repA	gene-TP114-82-gene-repA	n.58938C>A					5.12821
TP114	59003	G	A	synonymous_variant	LOW	repA	gene-repA	c.697C>T	p.Leu233Leu	697/741	233/246										7.5			16.2162			4.22535
TP114	59044	C	A	missense_variant	MODERATE	repA	gene-repA	c.656G>T	p.Trp219Leu	656/741	219/246									3.44828
TP114	59073	C	G	synonymous_variant	LOW	repA	gene-repA	c.627G>C	p.Leu209Leu	627/741	209/246												2.40964
TP114	59114	G	T	missense_variant	MODERATE	repA	gene-repA	c.586C>A	p.Pro196Thr	586/741	196/246														2.63158
TP114	59200	C	A	missense_variant	MODERATE	repA	gene-repA	c.500G>T	p.Trp167Leu	500/741	167/246														2.5641
TP114	59215	G	T	stop_gained	HIGH	repA	gene-repA	c.485C>A	p.Ser162*	485/741	162/246			4.34783
TP114	59250	G	C	synonymous_variant	LOW	repA	gene-repA	c.450C>G	p.Gly150Gly	450/741	150/246				2.53165
TP114	59291	G	T	missense_variant	MODERATE	repA	gene-repA	c.409C>A	p.Leu137Ile	409/741	137/246					4.34783
TP114	59333	C	A	stop_gained	HIGH	repA	gene-repA	c.367G>T	p.Gly123*	367/741	123/246				2.89855
TP114	59362	C	A	missense_variant	MODERATE	repA	gene-repA	c.338G>T	p.Trp113Leu	338/741	113/246													2.29885
TP114	59393	C	A	stop_gained	HIGH	repA	gene-repA	c.307G>T	p.Glu103*	307/741	103/246									2.8169
TP114	59460	G	T	synonymous_variant	LOW	repA	gene-repA	c.240C>A	p.Ser80Ser	240/741	80/246						2.35294
TP114	59483	C	A	missense_variant	MODERATE	repA	gene-repA	c.217G>T	p.Ala73Ser	217/741	73/246						2.5
TP114	59484	G	T	synonymous_variant	LOW	repA	gene-repA	c.216C>A	p.Thr72Thr	216/741	72/246									3.125
TP114	59547	A	G	synonymous_variant	LOW	repA	gene-repA	c.153T>C	p.Ser51Ser	153/741	51/246								3.92157
TP114	59555	CG	C	frameshift_variant	HIGH	repA	gene-repA	c.144delC	p.Gly49fs	144/741	48/246								5.76923
TP114	59555	C	A	missense_variant	MODERATE	repA	gene-repA	c.145G>T	p.Gly49Cys	145/741	49/246				2.66667
TP114	59556	G	T	synonymous_variant	LOW	repA	gene-repA	c.144C>A	p.Val48Val	144/741	48/246				2.66667
TP114	59564	G	T	missense_variant	MODERATE	repA	gene-repA	c.136C>A	p.His46Asn	136/741	46/246			4.08163
TP114	59570	C	A	stop_gained	HIGH	repA	gene-repA	c.130G>T	p.Gly44*	130/741	44/246														2.7027
TP114	59658	C	A	missense_variant	MODERATE	repA	gene-repA	c.42G>T	p.Gln14His	42/741	14/246						2.7027
TP114	59760	C	A	intergenic_region	MODIFIER	repA-TP114-84	gene-repA-gene-TP114-84	n.59760C>A																			2.77778
TP114	59767	C	A	intergenic_region	MODIFIER	repA-TP114-84	gene-repA-gene-TP114-84	n.59767C>A							2.94118
TP114	59771	C	A	intergenic_region	MODIFIER	repA-TP114-84	gene-repA-gene-TP114-84	n.59771C>A														3.92157
TP114	59772	C	A	intergenic_region	MODIFIER	repA-TP114-84	gene-repA-gene-TP114-84	n.59772C>A																	2.89855
TP114	59840	C	A	intergenic_region	MODIFIER	repA-TP114-84	gene-repA-gene-TP114-84	n.59840C>A							3.1746
TP114	59879	G	C	intergenic_region	MODIFIER	repA-TP114-84	gene-repA-gene-TP114-84	n.59879G>C																		7.14286
TP114	59944	G	T	intergenic_region	MODIFIER	repA-TP114-84	gene-repA-gene-TP114-84	n.59944G>T					2.63158
TP114	59984	G	T	intergenic_region	MODIFIER	repA-TP114-84	gene-repA-gene-TP114-84	n.59984G>T												2.35294
TP114	60039	C	T	intergenic_region	MODIFIER	repA-TP114-84	gene-repA-gene-TP114-84	n.60039C>T									3.84615										2.1978
TP114	60052	G	T	intergenic_region	MODIFIER	repA-TP114-84	gene-repA-gene-TP114-84	n.60052G>T								3.38983	2.89855
TP114	60063	A	G	intergenic_region	MODIFIER	repA-TP114-84	gene-repA-gene-TP114-84	n.60063A>G				2											1.85185			2.5641
TP114	60115	C	A	stop_gained	HIGH	TP114-84	gene-TP114-84	c.27C>A	p.Cys9*	27/333	9/110															2.73973
TP114	60118	G	T	synonymous_variant	LOW	TP114-84	gene-TP114-84	c.30G>T	p.Leu10Leu	30/333	10/110									3.38983
TP114	60149	T	G	missense_variant	MODERATE	TP114-84	gene-TP114-84	c.61T>G	p.Ser21Ala	61/333	21/110					8.10811
TP114	60150	C	A	missense_variant	MODERATE	TP114-84	gene-TP114-84	c.62C>A	p.Ser21Tyr	62/333	21/110												2.32558
TP114	60186	C	A	stop_gained	HIGH	TP114-84	gene-TP114-84	c.98C>A	p.Ser33*	98/333	33/110							3.92157
TP114	60206	C	A	missense_variant	MODERATE	TP114-84	gene-TP114-84	c.118C>A	p.Arg40Ser	118/333	40/110								4.16667
TP114	60241	C	A	synonymous_variant	LOW	TP114-84	gene-TP114-84	c.153C>A	p.Gly51Gly	153/333	51/110								5.88235
TP114	60269	G	T	missense_variant	MODERATE	TP114-84	gene-TP114-84	c.181G>T	p.Ala61Ser	181/333	61/110							4.16667
TP114	60340	C	T	synonymous_variant	LOW	TP114-84	gene-TP114-84	c.252C>T	p.Ala84Ala	252/333	84/110													2.17391
TP114	60359	C	A	missense_variant	MODERATE	TP114-84	gene-TP114-84	c.271C>A	p.Pro91Thr	271/333	91/110									3.44828
TP114	60443	A	C,T	intergenic_region	MODIFIER	TP114-84-yheC	gene-TP114-84-gene-yheC	n.60443A>C														10.3448			25
TP114	60443	A	T	intergenic_region	MODIFIER	TP114-84-yheC	gene-TP114-84-gene-yheC	n.60443A>T											17.7778	20	38.6364		36.0465	41.25		27.1429	24.359
TP114	60444	T	A	intergenic_region	MODIFIER	TP114-84-yheC	gene-TP114-84-gene-yheC	n.60444T>A																		2.89855
TP114	60468	T	G	intergenic_region	MODIFIER	TP114-84-yheC	gene-TP114-84-gene-yheC	n.60468T>G																3.09278
TP114	60478	T	C	intergenic_region	MODIFIER	TP114-84-yheC	gene-TP114-84-gene-yheC	n.60478T>C																		2.5
TP114	60484	T	A	intergenic_region	MODIFIER	TP114-84-yheC	gene-TP114-84-gene-yheC	n.60484T>A											7.84314		8.47458	6.17284	6.79612	6.18557	9.09091	3.52941
TP114	60485	C	T	intergenic_region	MODIFIER	TP114-84-yheC	gene-TP114-84-gene-yheC	n.60485C>T												5.06329
TP114	60502	A	G	intergenic_region	MODIFIER	TP114-84-yheC	gene-TP114-84-gene-yheC	n.60502A>G					8					3.50877							2.24719
TP114	60510	T	A	intergenic_region	MODIFIER	TP114-84-yheC	gene-TP114-84-gene-yheC	n.60510T>A					8.86076					6.45161
TP114	60522	T	C	intergenic_region	MODIFIER	TP114-84-yheC	gene-TP114-84-gene-yheC	n.60522T>C						2.38095		3.22581		3.50877		2.40964			2.7027	1.94175
TP114	60536	G	A	intergenic_region	MODIFIER	TP114-84-yheC	gene-TP114-84-gene-yheC	n.60536G>A					4.34783
TP114	60539	C	A	intergenic_region	MODIFIER	TP114-84-yheC	gene-TP114-84-gene-yheC	n.60539C>A											6.25
TP114	60541	T	C	intergenic_region	MODIFIER	TP114-84-yheC	gene-TP114-84-gene-yheC	n.60541T>C											8.16327				2.04082	1.9802	2.5
TP114	60567	G	A	intergenic_region	MODIFIER	TP114-84-yheC	gene-TP114-84-gene-yheC	n.60567G>A											5.88235				2.04082	1.9802
TP114	60571	T	C	intergenic_region	MODIFIER	TP114-84-yheC	gene-TP114-84-gene-yheC	n.60571T>C											3.7037	3.8961	7.8125	6.32911	3.125	4.90196	8.10811	2.1978	4.08163
TP114	60573	A	G	intergenic_region	MODIFIER	TP114-84-yheC	gene-TP114-84-gene-yheC	n.60573A>G															2.06186
TP114	60574	A	G	intergenic_region	MODIFIER	TP114-84-yheC	gene-TP114-84-gene-yheC	n.60574A>G																4
TP114	60579	G	A	intergenic_region	MODIFIER	TP114-84-yheC	gene-TP114-84-gene-yheC	n.60579G>A											21.5686	48.4848	20	15	13.5417	15.0538	5.71429	7.05882	11.7647
TP114	60586	C	T	intergenic_region	MODIFIER	TP114-84-yheC	gene-TP114-84-gene-yheC	n.60586C>T													3.38983		2.04082
TP114	60598	G	A	intergenic_region	MODIFIER	TP114-84-yheC	gene-TP114-84-gene-yheC	n.60598G>A													3.33333			2.0202			3.125
TP114	60601	G	T	intergenic_region	MODIFIER	TP114-84-yheC	gene-TP114-84-gene-yheC	n.60601G>T								3.125
TP114	60603	T	C	intergenic_region	MODIFIER	TP114-84-yheC	gene-TP114-84-gene-yheC	n.60603T>C											6.45161	5.6338		5.55556	3.9604		3.94737	2.27273
TP114	60606	T	C	intergenic_region	MODIFIER	TP114-84-yheC	gene-TP114-84-gene-yheC	n.60606T>C												4.10959			7.76699			28.0899	4.12371
TP114	60607	A	G	intergenic_region	MODIFIER	TP114-84-yheC	gene-TP114-84-gene-yheC	n.60607A>G															2.91262			14.6067	3.06122
TP114	60608	A	G	intergenic_region	MODIFIER	TP114-84-yheC	gene-TP114-84-gene-yheC	n.60608A>G																1.9802
TP114	60609	A	G	intergenic_region	MODIFIER	TP114-84-yheC	gene-TP114-84-gene-yheC	n.60609A>G											3.27869						5.55556
TP114	60631	T	A	intergenic_region	MODIFIER	TP114-84-yheC	gene-TP114-84-gene-yheC	n.60631T>A															1.90476
TP114	60645	G	T	intergenic_region	MODIFIER	TP114-84-yheC	gene-TP114-84-gene-yheC	n.60645G>T				1.96078	3.0303			3.22581
TP114	60666	G	T	intergenic_region	MODIFIER	TP114-84-yheC	gene-TP114-84-gene-yheC	n.60666G>T																2.10526
TP114	60678	G	T	intergenic_region	MODIFIER	TP114-84-yheC	gene-TP114-84-gene-yheC	n.60678G>T																			2.43902
TP114	60816	C	A	intergenic_region	MODIFIER	TP114-84-yheC	gene-TP114-84-gene-yheC	n.60816C>A																		2.5974
TP114	60855	C	A	intergenic_region	MODIFIER	TP114-84-yheC	gene-TP114-84-gene-yheC	n.60855C>A														3.1746
TP114	60883	G	T	intergenic_region	MODIFIER	TP114-84-yheC	gene-TP114-84-gene-yheC	n.60883G>T																	2.43902
TP114	60926	C	G	intergenic_region	MODIFIER	TP114-84-yheC	gene-TP114-84-gene-yheC	n.60926C>G							2.17391
TP114	60973	C	A	intergenic_region	MODIFIER	TP114-84-yheC	gene-TP114-84-gene-yheC	n.60973C>A								3.77358
TP114	60989	G	T	intergenic_region	MODIFIER	TP114-84-yheC	gene-TP114-84-gene-yheC	n.60989G>T										5.12821
TP114	61044	G	T	intergenic_region	MODIFIER	TP114-84-yheC	gene-TP114-84-gene-yheC	n.61044G>T												4.08163
TP114	61084	A	T	missense_variant	MODERATE	yheC	gene-yheC	c.20A>T	p.Asp7Val	20/507	7/168						4.08163
TP114	61269	C	T	stop_gained	HIGH	yheC	gene-yheC	c.205C>T	p.Gln69*	205/507	69/168												1.76991
TP114	61289	G	T	synonymous_variant	LOW	yheC	gene-yheC	c.225G>T	p.Val75Val	225/507	75/168						2.10526
TP114	61294	C	A	missense_variant	MODERATE	yheC	gene-yheC	c.230C>A	p.Thr77Asn	230/507	77/168									2.27273
TP114	61308	G	T	stop_gained	HIGH	yheC	gene-yheC	c.244G>T	p.Glu82*	244/507	82/168									2.17391
TP114	61316	G	T	missense_variant	MODERATE	yheC	gene-yheC	c.252G>T	p.Gln84His	252/507	84/168									2.24719
TP114	61412	C	A	synonymous_variant	LOW	yheC	gene-yheC	c.348C>A	p.Arg116Arg	348/507	116/168				2.98507
TP114	61475	T	C	synonymous_variant	LOW	yheC	gene-yheC	c.411T>C	p.Ser137Ser	411/507	137/168														2.77778
TP114	61693	G	T	stop_gained	HIGH	yheB	gene-yheB	c.130G>T	p.Gly44*	130/195	44/64						4
TP114	61731	CA	C	frameshift_variant	HIGH	yheB	gene-yheB	c.169delA	p.Ile57fs	169/195	57/64	2.75229				3.84615	2.24719
TP114	61740	A	AT	frameshift_variant&stop_gained	HIGH	yheB	gene-yheB	c.177_178insT	p.Glu60fs	178/195	60/64						2.46914
TP114	61854	C	A	missense_variant	MODERATE	ydhA	gene-ydhA	c.75C>A	p.Phe25Leu	75/978	25/325															2.63158
TP114	61865	C	A	missense_variant	MODERATE	ydhA	gene-ydhA	c.86C>A	p.Ala29Asp	86/978	29/325													2.40964
TP114	61878	G	T	synonymous_variant	LOW	ydhA	gene-ydhA	c.99G>T	p.Val33Val	99/978	33/325						2.89855
TP114	61895	G	T	missense_variant	MODERATE	ydhA	gene-ydhA	c.116G>T	p.Trp39Leu	116/978	39/325															3.07692
TP114	61923	C	A	synonymous_variant	LOW	ydhA	gene-ydhA	c.144C>A	p.Thr48Thr	144/978	48/325		4.25532
TP114	61929	G	T	synonymous_variant	LOW	ydhA	gene-ydhA	c.150G>T	p.Thr50Thr	150/978	50/325												2.85714
TP114	61958	C	A	missense_variant	MODERATE	ydhA	gene-ydhA	c.179C>A	p.Pro60Gln	179/978	60/325							4.7619
TP114	61960	G	T	missense_variant	MODERATE	ydhA	gene-ydhA	c.181G>T	p.Val61Phe	181/978	61/325																2.5974
TP114	61983	G	T	synonymous_variant	LOW	ydhA	gene-ydhA	c.204G>T	p.Arg68Arg	204/978	68/325												2.17391		3.79747
TP114	61995	G	T	missense_variant	MODERATE	ydhA	gene-ydhA	c.216G>T	p.Met72Ile	216/978	72/325									2.77778
TP114	62062	G	T	missense_variant	MODERATE	ydhA	gene-ydhA	c.283G>T	p.Ala95Ser	283/978	95/325														2.10526
TP114	62097	G	T	missense_variant	MODERATE	ydhA	gene-ydhA	c.318G>T	p.Lys106Asn	318/978	106/325									2.38095
TP114	62158	C	A	synonymous_variant	LOW	ydhA	gene-ydhA	c.379C>A	p.Arg127Arg	379/978	127/325				2.04082												2.85714
TP114	62258	G	T	missense_variant	MODERATE	ydhA	gene-ydhA	c.479G>T	p.Trp160Leu	479/978	160/325												2.08333
TP114	62288	G	T	missense_variant	MODERATE	ydhA	gene-ydhA	c.509G>T	p.Arg170Leu	509/978	170/325																2.15054
TP114	62290	G	T	missense_variant	MODERATE	ydhA	gene-ydhA	c.511G>T	p.Asp171Tyr	511/978	171/325													2.15054
TP114	62303	C	A	missense_variant	MODERATE	ydhA	gene-ydhA	c.524C>A	p.Pro175Gln	524/978	175/325				2.29885
TP114	62329	G	T	missense_variant	MODERATE	ydhA	gene-ydhA	c.550G>T	p.Ala184Ser	550/978	184/325														2.08333
TP114	62348	G	T	missense_variant	MODERATE	ydhA	gene-ydhA	c.569G>T	p.Arg190Leu	569/978	190/325						2.43902
TP114	62362	C	A	synonymous_variant	LOW	ydhA	gene-ydhA	c.583C>A	p.Arg195Arg	583/978	195/325												2.10526
TP114	62364	G	T	synonymous_variant	LOW	ydhA	gene-ydhA	c.585G>T	p.Arg195Arg	585/978	195/325									2.5
TP114	62413	G	T	missense_variant	MODERATE	ydhA	gene-ydhA	c.634G>T	p.Gly212Trp	634/978	212/325										4
TP114	62510	G	C	missense_variant	MODERATE	ydhA	gene-ydhA	c.731G>C	p.Arg244Pro	731/978	244/325												2.29885
TP114	62542	G	T	stop_gained	HIGH	ydhA	gene-ydhA	c.763G>T	p.Glu255*	763/978	255/325				2.5974
TP114	62631	G	T	synonymous_variant	LOW	ydhA	gene-ydhA	c.852G>T	p.Leu284Leu	852/978	284/325				2.32558
TP114	62641	C	A	missense_variant	MODERATE	ydhA	gene-ydhA	c.862C>A	p.Pro288Thr	862/978	288/325										4.7619
TP114	62674	G	C	missense_variant	MODERATE	ydhA	gene-ydhA	c.895G>C	p.Ala299Pro	895/978	299/325											3.33333
TP114	62683	A	G	missense_variant	MODERATE	ydhA	gene-ydhA	c.904A>G	p.Ser302Gly	904/978	302/325													2.27273
TP114	62868	C	A	missense_variant	MODERATE	TP114-88	gene-TP114-88	c.34C>A	p.His12Asn	34/300	1999-12-01											2.73973
TP114	62882	G	T	missense_variant	MODERATE	TP114-88	gene-TP114-88	c.48G>T	p.Met16Ile	48/300	16/99					5.88235
TP114	62999	G	T	synonymous_variant	LOW	TP114-88	gene-TP114-88	c.165G>T	p.Ala55Ala	165/300	55/99									3.84615							3.1746
TP114	63077	C	A	synonymous_variant	LOW	TP114-88	gene-TP114-88	c.243C>A	p.Gly81Gly	243/300	81/99													2.24719
TP114	63122	T	A	stop_gained	HIGH	TP114-88	gene-TP114-88	c.288T>A	p.Tyr96*	288/300	96/99						3.52941						1.83486			2.32558
TP114	63140	T	A	missense_variant	MODERATE	yhcA	gene-yhcA	c.4T>A	p.Leu2Ile	4/444	2/147											3.65854
TP114	63199	G	A	stop_gained	HIGH	yhcA	gene-yhcA	c.63G>A	p.Trp21*	63/444	21/147												2.15054			2.53165
TP114	63209	A	T	missense_variant	MODERATE	yhcA	gene-yhcA	c.73A>T	p.Ile25Phe	73/444	25/147							3.63636
TP114	63288	C	A	missense_variant	MODERATE	yhcA	gene-yhcA	c.152C>A	p.Ala51Glu	152/444	51/147		3.1746
TP114	63304	G	T	synonymous_variant	LOW	yhcA	gene-yhcA	c.168G>T	p.Leu56Leu	168/444	56/147															2.53165
TP114	63319	G	T	missense_variant	MODERATE	yhcA	gene-yhcA	c.183G>T	p.Lys61Asn	183/444	61/147						3.0303									2.85714
TP114	63364	G	T	synonymous_variant	LOW	yhcA	gene-yhcA	c.228G>T	p.Val76Val	228/444	76/147			3.77358
TP114	63373	G	T	synonymous_variant	LOW	yhcA	gene-yhcA	c.237G>T	p.Gly79Gly	237/444	79/147					3.33333
TP114	63406	C	T	synonymous_variant	LOW	yhcA	gene-yhcA	c.270C>T	p.Leu90Leu	270/444	90/147													2.0202
TP114	63433	G	T	synonymous_variant	LOW	yhcA	gene-yhcA	c.297G>T	p.Gly99Gly	297/444	99/147						3.65854
TP114	63462	C	A	missense_variant	MODERATE	yhcA	gene-yhcA	c.326C>A	p.Pro109His	326/444	109/147									2.7027
TP114	63495	C	A	missense_variant	MODERATE	yhcA	gene-yhcA	c.359C>A	p.Ala120Glu	359/444	120/147												2.10526
TP114	63550	C	A	synonymous_variant	LOW	yhcA	gene-yhcA	c.414C>A	p.Thr138Thr	414/444	138/147															2.1978
TP114	63566	G	T	stop_gained	HIGH	yhcA	gene-yhcA	c.430G>T	p.Glu144*	430/444	144/147					4.16667							1.86916
TP114	63574	G	T	missense_variant	MODERATE	yhcA	gene-yhcA	c.438G>T	p.Lys146Asn	438/444	146/147									2.35294
TP114	63575	G	T	stop_gained	HIGH	yhcA	gene-yhcA	c.439G>T	p.Glu147*	439/444	147/147												1.88679
TP114	63586	G	T	start_lost	HIGH	TP114-90	gene-TP114-90	c.3G>T	p.Met1?	3/171	1956-01-01			2.89855	2
TP114	63607	G	T	synonymous_variant	LOW	TP114-90	gene-TP114-90	c.24G>T	p.Pro8Pro	24/171	1956-08-01						3.44828
TP114	63649	C	A	synonymous_variant	LOW	TP114-90	gene-TP114-90	c.66C>A	p.Ile22Ile	66/171	22/56								4.54545
TP114	63658	G	T	synonymous_variant	LOW	TP114-90	gene-TP114-90	c.75G>T	p.Leu25Leu	75/171	25/56				2.7027
TP114	63697	A	T	missense_variant	MODERATE	TP114-90	gene-TP114-90	c.114A>T	p.Lys38Asn	114/171	38/56				2.5641									2.27273
TP114	63721	A	T	missense_variant	MODERATE	TP114-90	gene-TP114-90	c.138A>T	p.Leu46Phe	138/171	46/56						2.63158
TP114	63780	G	T	stop_gained	HIGH	yhbB	gene-yhbB	c.16G>T	p.Glu6*	16/663	6/220		2.46914
TP114	63919	C	A	missense_variant	MODERATE	yhbB	gene-yhbB	c.155C>A	p.Thr52Lys	155/663	52/220												2.24719
TP114	63927	G	T	missense_variant	MODERATE	yhbB	gene-yhbB	c.163G>T	p.Ala55Ser	163/663	55/220				2.29885
TP114	63944	G	T	synonymous_variant	LOW	yhbB	gene-yhbB	c.180G>T	p.Ser60Ser	180/663	60/220																2.32558
TP114	63955	A	T	missense_variant	MODERATE	yhbB	gene-yhbB	c.191A>T	p.Glu64Val	191/663	64/220						2.43902
TP114	63985	C	A	stop_gained	HIGH	yhbB	gene-yhbB	c.221C>A	p.Ser74*	221/663	74/220											3.07692
TP114	64033	G	T	missense_variant	MODERATE	yhbB	gene-yhbB	c.269G>T	p.Arg90Leu	269/663	90/220																3.65854
TP114	64056	A	T	missense_variant	MODERATE	yhbB	gene-yhbB	c.292A>T	p.Thr98Ser	292/663	98/220		2.8169
TP114	64082	A	G	synonymous_variant	LOW	yhbB	gene-yhbB	c.318A>G	p.Val106Val	318/663	106/220					6.66667
TP114	64113	T	C	missense_variant	MODERATE	yhbB	gene-yhbB	c.349T>C	p.Ser117Pro	349/663	117/220													2.10526
TP114	64163	C	A	synonymous_variant	LOW	yhbB	gene-yhbB	c.399C>A	p.Val133Val	399/663	133/220										5
TP114	64210	G	T	missense_variant	MODERATE	yhbB	gene-yhbB	c.446G>T	p.Ser149Ile	446/663	149/220							3.57143
TP114	64211	C	A	missense_variant	MODERATE	yhbB	gene-yhbB	c.447C>A	p.Ser149Arg	447/663	149/220		2.89855
TP114	64328	C	A	missense_variant	MODERATE	yhbB	gene-yhbB	c.564C>A	p.Asp188Glu	564/663	188/220									3.0303
TP114	64387	C	A	missense_variant	MODERATE	yhbB	gene-yhbB	c.623C>A	p.Ala208Glu	623/663	208/220																2.32558
TP114	64429	G	T	stop_gained	HIGH	TP114-92	gene-TP114-92	c.34G>T	p.Glu12*	34/183	1960-12-01						2.46914
TP114	64435	C	T	synonymous_variant	LOW	TP114-92	gene-TP114-92	c.40C>T	p.Leu14Leu	40/183	14/60	2.10526			2.32558								2.0202				3.52941
TP114	64480	C	A	missense_variant	MODERATE	TP114-92	gene-TP114-92	c.85C>A	p.Pro29Thr	85/183	29/60														4.10959
TP114	64545	G	T	synonymous_variant	LOW	TP114-92	gene-TP114-92	c.150G>T	p.Pro50Pro	150/183	50/60														3.07692
TP114	64601	G	T	intergenic_region	MODIFIER									4.08163
TP114	64659	C	A	intergenic_region	MODIFIER																						4.10959
TP114	64680	G	T	intergenic_region	MODIFIER																						2.43902
TP114	64692	C	A	intergenic_region	MODIFIER																	2.89855
TP114	64722	A	G	intergenic_region	MODIFIER																		1.81818				2.9703
TP114	64742	C	T	intergenic_region	MODIFIER									2.94118			2.17391
TP114	64758	G	T	intergenic_region	MODIFIER															2.66667

## Sheet: eA_Isolated_Clones
CHROM	POS	REF	ALT	Annotation	Putative_impact	Gene_Name	Gene_ID	HGVS_c	HGVS_p	CDS_position_CDS_len	Protein_position_Protein_len	blank_sample	eA111	eA112	eA113	eA114	eA115	eA116	eA121	eA122	eA123	eA124	eA125	eA126	eA131	eA132	eA133	eA134	eA135	eA136	eA211	eA212	eA213	eA214	eA215	eA216	eA221	eA222	eA223	eA224	eA225	eA226	eA231	eA232	eA233	eA234	eA235	eA236	eA311
TP114	552	T	C	synonymous_variant	LOW	yhaA	gene-yhaA	c.231T>C	p.Gly77Gly	231/258	77/85
TP114	2533	T	C	intergenic_region	MODIFIER	TP114-05-ygiA	gene-TP114-05-gene-ygiA	n.2533T>C
TP114	2657	A	G	intergenic_region	MODIFIER	TP114-05-ygiA	gene-TP114-05-gene-ygiA	n.2657A>G
TP114	2821	T	C	missense_variant	MODERATE	ygiA	gene-ygiA	c.577A>G	p.Asn193Asp	577/714	193/237
TP114	3498	G	A	intergenic_region	MODIFIER	ygiA-yggB	gene-ygiA-gene-yggB	n.3498G>A
TP114	3744	G	T	missense_variant	MODERATE	yggB	gene-yggB	c.204G>T	p.Glu68Asp	204/636	68/211
TP114	4126	G	A	missense_variant	MODERATE	yggB	gene-yggB	c.586G>A	p.Asp196Asn	586/636	196/211
TP114	4175	G	A	splice_region_variant&stop_retained_variant	LOW	yggB	gene-yggB	c.635G>A	p.Ter212Ter	635/636	212/211
TP114	4260	A	G	synonymous_variant	LOW	kikA	gene-kikA	c.18A>G	p.Leu6Leu	18/300	1999-06-01
TP114	4281	T	C	synonymous_variant	LOW	kikA	gene-kikA	c.39T>C	p.Ala13Ala	39/300	13/99								100
TP114	4724	T	C	synonymous_variant	LOW	pilL	gene-pilL	c.180T>C	p.Thr60Thr	180/1236	60/411																																100
TP114	5072	G	GA	frameshift_variant	HIGH	pilL	gene-pilL	c.536dupA	p.Asn179fs	537/1236	179/411													96.2963
TP114	5640	G	A	missense_variant	MODERATE	pilL	gene-pilL	c.1096G>A	p.Ala366Thr	1096/1236	366/411
TP114	5890	A	G	synonymous_variant	LOW	pilM	gene-pilM	c.105A>G	p.Ala35Ala	105/438	35/145
TP114	6482	T	C	synonymous_variant	LOW	ygeA	gene-ygeA	c.141T>C	p.Ile47Ile	141/399	47/132
TP114	6672	T	C	missense_variant	MODERATE	ygeA	gene-ygeA	c.331T>C	p.Ser111Pro	331/399	111/132
TP114	7066	A	G	synonymous_variant	LOW	traB	gene-traB	c.306A>G	p.Gly102Gly	306/585	102/194
TP114	7477	T	C	missense_variant	MODERATE	traC	gene-traC	c.133T>C	p.Phe45Leu	133/291	45/96
TP114	7598	T	C	missense_variant	MODERATE	traC	gene-traC	c.254T>C	p.Leu85Pro	254/291	85/96
TP114	7935	A	G	missense_variant	MODERATE	traD	gene-traD	c.230A>G	p.Asn77Ser	230/321	77/106
TP114	8665	G	A	missense_variant	MODERATE	traE	gene-traE	c.634G>A	p.Glu212Lys	634/2358	212/785
TP114	8993	T	C	missense_variant	MODERATE	traE	gene-traE	c.962T>C	p.Ile321Thr	962/2358	321/785												100
TP114	9037	T	C	missense_variant	MODERATE	traE	gene-traE	c.1006T>C	p.Phe336Leu	1006/2358	336/785
TP114	9365	G	A	missense_variant	MODERATE	traE	gene-traE	c.1334G>A	p.Gly445Asp	1334/2358	445/785
TP114	9420	C	A	synonymous_variant	LOW	traE	gene-traE	c.1389C>A	p.Thr463Thr	1389/2358	463/785
TP114	9530	A	G	missense_variant	MODERATE	traE	gene-traE	c.1499A>G	p.His500Arg	1499/2358	500/785
TP114	10134	A	G	synonymous_variant	LOW	traE	gene-traE	c.2103A>G	p.Gly701Gly	2103/2358	701/785
TP114	10397	G	T	intergenic_region	MODIFIER	traE-traF	gene-traE-gene-traF	n.10397G>T
TP114	10504	A	G	synonymous_variant	LOW	traF	gene-traF	c.84A>G	p.Gly28Gly	84/135	28/44
TP114	10511	G	A	missense_variant	MODERATE	traF	gene-traF	c.91G>A	p.Glu31Lys	91/135	31/44
TP114	10692	G	A	synonymous_variant	LOW	traG	gene-traG	c.138G>A	p.Lys46Lys	138/735	46/244
TP114	12767	T	C	missense_variant	MODERATE	traI	gene-traI	c.722T>C	p.Leu241Ser	722/1140	241/379
TP114	13011	C	A	synonymous_variant	LOW	traI	gene-traI	c.966C>A	p.Gly322Gly	966/1140	322/379
TP114	13101	C	A	synonymous_variant	LOW	traI	gene-traI	c.1056C>A	p.Pro352Pro	1056/1140	352/379
TP114	13323	A	T	missense_variant	MODERATE	traJ	gene-traJ	c.120A>T	p.Glu40Asp	120/1056	40/351
TP114	13326	A	T	synonymous_variant	LOW	traJ	gene-traJ	c.123A>T	p.Ile41Ile	123/1056	41/351
TP114	13492	G	A	missense_variant	MODERATE	traJ	gene-traJ	c.289G>A	p.Val97Ile	289/1056	97/351
TP114	13812	T	C	synonymous_variant	LOW	traJ	gene-traJ	c.609T>C	p.Ile203Ile	609/1056	203/351
TP114	14495	T	C	missense_variant	MODERATE	traK	gene-traK	c.221T>C	p.Val74Ala	221/1959	74/652
TP114	14528	T	C	missense_variant	MODERATE	traK	gene-traK	c.254T>C	p.Ile85Thr	254/1959	85/652
TP114	14544	T	C	synonymous_variant	LOW	traK	gene-traK	c.270T>C	p.Ile90Ile	270/1959	90/652
TP114	14766	T	C	synonymous_variant	LOW	traK	gene-traK	c.492T>C	p.Val164Val	492/1959	164/652								100
TP114	15143	T	C	missense_variant	MODERATE	traK	gene-traK	c.869T>C	p.Val290Ala	869/1959	290/652
TP114	15159	T	C	synonymous_variant	LOW	traK	gene-traK	c.885T>C	p.Val295Val	885/1959	295/652
TP114	15428	T	C	missense_variant	MODERATE	traK	gene-traK	c.1154T>C	p.Ile385Thr	1154/1959	385/652
TP114	15565	C	A	missense_variant	MODERATE	traK	gene-traK	c.1291C>A	p.Leu431Met	1291/1959	431/652
TP114	15943	G	A	missense_variant	MODERATE	traK	gene-traK	c.1669G>A	p.Ala557Thr	1669/1959	557/652
TP114	16144	G	A	missense_variant	MODERATE	traK	gene-traK	c.1870G>A	p.Ala624Thr	1870/1959	624/652
TP114	16318	C	CT	frameshift_variant	HIGH	pilN	gene-pilN	c.41dupT	p.Leu14fs	42/1644	14/547
TP114	16552	A	G	missense_variant	MODERATE	pilN	gene-pilN	c.269A>G	p.Gln90Arg	269/1644	90/547		100
TP114	17289	G	A	missense_variant	MODERATE	pilN	gene-pilN	c.1006G>A	p.Gly336Ser	1006/1644	336/547
TP114	17385	C	T	synonymous_variant	LOW	pilN	gene-pilN	c.1102C>T	p.Leu368Leu	1102/1644	368/547																100
TP114	17459	G	A	missense_variant	MODERATE	pilN	gene-pilN	c.1176G>A	p.Met392Ile	1176/1644	392/547
TP114	17584	A	G	missense_variant	MODERATE	pilN	gene-pilN	c.1301A>G	p.Tyr434Cys	1301/1644	434/547
TP114	18366	T	C	missense_variant	MODERATE	pilO	gene-pilO	c.200T>C	p.Leu67Pro	200/1122	67/373
TP114	18450	T	C	missense_variant	MODERATE	pilO	gene-pilO	c.284T>C	p.Leu95Pro	284/1122	95/373
TP114	18483	T	TA	frameshift_variant	HIGH	pilO	gene-pilO	c.324dupA	p.Pro109fs	325/1122	109/373
TP114	18980	G	A	missense_variant	MODERATE	pilO	gene-pilO	c.814G>A	p.Asp272Asn	814/1122	272/373
TP114	18997	C	T	synonymous_variant	LOW	pilO	gene-pilO	c.831C>T	p.Asp277Asp	831/1122	277/373
TP114	19059	T	C	missense_variant	MODERATE	pilO	gene-pilO	c.893T>C	p.Leu298Ser	893/1122	298/373
TP114	19097	G	A	missense_variant	MODERATE	pilO	gene-pilO	c.931G>A	p.Asp311Asn	931/1122	311/373
TP114	19229	C	T	synonymous_variant	LOW	pilO	gene-pilO	c.1063C>T	p.Leu355Leu	1063/1122	355/373
TP114	19527	T	C	missense_variant	MODERATE	pilP	gene-pilP	c.277T>C	p.Tyr93His	277/516	93/171
TP114	19670	G	A	synonymous_variant	LOW	pilP	gene-pilP	c.420G>A	p.Gly140Gly	420/516	140/171
TP114	19793	GT	G	frameshift_variant	HIGH	pilQ	gene-pilQ	c.10delT	p.Ser4fs	10/1539	4/512
TP114	19876	T	A	missense_variant	MODERATE	pilQ	gene-pilQ	c.86T>A	p.Val29Asp	86/1539	29/512																		11.1111
TP114	19877	T	A	synonymous_variant	LOW	pilQ	gene-pilQ	c.87T>A	p.Val29Val	87/1539	29/512																		11.1111
TP114	19880	G	A	synonymous_variant	LOW	pilQ	gene-pilQ	c.90G>A	p.Gln30Gln	90/1539	30/512
TP114	20327	T	C	synonymous_variant	LOW	pilQ	gene-pilQ	c.537T>C	p.Pro179Pro	537/1539	179/512
TP114	20574	T	C	missense_variant	MODERATE	pilQ	gene-pilQ	c.784T>C	p.Phe262Leu	784/1539	262/512
TP114	20604	CT	C	frameshift_variant	HIGH	pilQ	gene-pilQ	c.815delT	p.Leu272fs	815/1539	272/512
TP114	20683	A	G	missense_variant	MODERATE	pilQ	gene-pilQ	c.893A>G	p.Asp298Gly	893/1539	298/512
TP114	21048	T	C	synonymous_variant	LOW	pilQ	gene-pilQ	c.1258T>C	p.Leu420Leu	1258/1539	420/512
TP114	21133	G	GT	frameshift_variant	HIGH	pilQ	gene-pilQ	c.1350dupT	p.Gln451fs	1351/1539	451/512
TP114	21206	T	C	synonymous_variant	LOW	pilQ	gene-pilQ	c.1416T>C	p.Ile472Ile	1416/1539	472/512
TP114	21322	G	A	stop_gained	HIGH	pilQ	gene-pilQ	c.1532G>A	p.Trp511*	1532/1539	511/512
TP114	21746	C	T	missense_variant	MODERATE	pilR	gene-pilR	c.427C>T	p.Pro143Ser	427/1110	143/369
TP114	22125	T	C	missense_variant	MODERATE	pilR	gene-pilR	c.806T>C	p.Leu269Pro	806/1110	269/369
TP114	22137	T	C	missense_variant	MODERATE	pilR	gene-pilR	c.818T>C	p.Ile273Thr	818/1110	273/369
TP114	22302	A	G	missense_variant	MODERATE	pilR	gene-pilR	c.983A>G	p.Glu328Gly	983/1110	328/369
TP114	22673	T	C	missense_variant	MODERATE	pilS	gene-pilS	c.200T>C	p.Val67Ala	200/558	67/185
TP114	23045	T	A	intergenic_region	MODIFIER	pilS-pilT	gene-pilS-gene-pilT	n.23045T>A
TP114	23236	C	T	missense_variant	MODERATE	pilT	gene-pilT	c.139C>T	p.Leu47Phe	139/483	47/160
TP114	23367	G	GA	frameshift_variant	HIGH	pilT	gene-pilT	c.276dupA	p.Leu93fs	277/483	93/160
TP114	23461	C	A	missense_variant	MODERATE	pilT	gene-pilT	c.364C>A	p.Gln122Lys	364/483	122/160
TP114	23632	G	A	missense_variant	MODERATE	pilU	gene-pilU	c.49G>A	p.Val17Ile	49/636	17/211
TP114	23960	T	C	missense_variant	MODERATE	pilU	gene-pilU	c.377T>C	p.Met126Thr	377/636	126/211
TP114	24012	C	T	synonymous_variant	LOW	pilU	gene-pilU	c.429C>T	p.Gly143Gly	429/636	143/211
TP114	24075	T	C	synonymous_variant	LOW	pilU	gene-pilU	c.492T>C	p.Cys164Cys	492/636	164/211
TP114	24139	CA	C	frameshift_variant	HIGH	pilU	gene-pilU	c.564delA	p.Lys188fs	564/636	188/211																																				100
TP114	24204	G	A	synonymous_variant	LOW	pilU	gene-pilU	c.621G>A	p.Pro207Pro	621/636	207/211
TP114	24557	C	T	missense_variant	MODERATE	pilV	gene-pilV	c.326C>T	p.Ser109Phe	326/1254	109/417
TP114	24560	G	A	missense_variant	MODERATE	pilV	gene-pilV	c.329G>A	p.Arg110His	329/1254	110/417
TP114	24643	C	T	missense_variant	MODERATE	pilV	gene-pilV	c.412C>T	p.Leu138Phe	412/1254	138/417
TP114	24783	C	A	missense_variant	MODERATE	pilV	gene-pilV	c.552C>A	p.Asp184Glu	552/1254	184/417
TP114	24915	C	T	synonymous_variant	LOW	pilV	gene-pilV	c.684C>T	p.Ile228Ile	684/1254	228/417
TP114	25007	C	T	missense_variant	MODERATE	pilV	gene-pilV	c.776C>T	p.Thr259Ile	776/1254	259/417
TP114	25092	T	C	synonymous_variant	LOW	pilV	gene-pilV	c.861T>C	p.Asn287Asn	861/1254	287/417
TP114	25177	G	GA	frameshift_variant	HIGH	pilV	gene-pilV	c.952dupA	p.Thr318fs	953/1254	318/417
TP114	26939	CT	C	intergenic_region	MODIFIER	pilV-rci	gene-pilV-gene-rci	n.26940delT
TP114	27356	C	T	synonymous_variant	LOW	rci	gene-rci	c.390C>T	p.Arg130Arg	390/1125	130/374
TP114	27939	G	T	missense_variant	MODERATE	rci	gene-rci	c.973G>T	p.Ala325Ser	973/1125	325/374
TP114	28271	T	C	missense_variant	MODERATE	yebA	gene-yebA	c.169T>C	p.Ser57Pro	169/654	57/217
TP114	28385	T	C	missense_variant	MODERATE	yebA	gene-yebA	c.283T>C	p.Ser95Pro	283/654	95/217
TP114	28572	T	C	missense_variant	MODERATE	yebA	gene-yebA	c.470T>C	p.Leu157Ser	470/654	157/217
TP114	28714	A	G	synonymous_variant	LOW	yebA	gene-yebA	c.612A>G	p.Val204Val	612/654	204/217
TP114	29178	T	C	missense_variant	MODERATE	yeaA	gene-yeaA	c.376T>C	p.Ser126Pro	376/516	126/171																																		100
TP114	29318	AG	A	intergenic_region	MODIFIER	yeaA-ydjA	gene-yeaA-gene-ydjA	n.29319delG
TP114	29322	G	A	intergenic_region	MODIFIER	yeaA-ydjA	gene-yeaA-gene-ydjA	n.29322G>A
TP114	29405	G	A	intergenic_region	MODIFIER	yeaA-ydjA	gene-yeaA-gene-ydjA	n.29405G>A
TP114	29490	AG	A	frameshift_variant	HIGH	ydjA	gene-ydjA	c.84delG	p.Leu29fs	84/1677	28/558
TP114	29786	T	C	missense_variant	MODERATE	ydjA	gene-ydjA	c.374T>C	p.Leu125Ser	374/1677	125/558
TP114	29855	T	C	missense_variant	MODERATE	ydjA	gene-ydjA	c.443T>C	p.Val148Ala	443/1677	148/558																								100
TP114	29864	C	T	missense_variant	MODERATE	ydjA	gene-ydjA	c.452C>T	p.Ser151Leu	452/1677	151/558
TP114	30378	T	C	synonymous_variant	LOW	ydjA	gene-ydjA	c.966T>C	p.Asp322Asp	966/1677	322/558												10.5263
TP114	31336	G	A	stop_gained	HIGH	ydiA	gene-ydiA	c.78G>A	p.Trp26*	78/576	26/191
TP114	31347	C	A	missense_variant	MODERATE	ydiA	gene-ydiA	c.89C>A	p.Pro30Gln	89/576	30/191
TP114	31408	A	G	synonymous_variant	LOW	ydiA	gene-ydiA	c.150A>G	p.Gly50Gly	150/576	50/191
TP114	31420	T	C	synonymous_variant	LOW	ydiA	gene-ydiA	c.162T>C	p.Asn54Asn	162/576	54/191
TP114	31442	A	G	missense_variant	MODERATE	ydiA	gene-ydiA	c.184A>G	p.Ile62Val	184/576	62/191
TP114	31511	C	T	missense_variant	MODERATE	ydiA	gene-ydiA	c.253C>T	p.His85Tyr	253/576	85/191
TP114	31745	C	T	missense_variant	MODERATE	ydiA	gene-ydiA	c.487C>T	p.His163Tyr	487/576	163/191
TP114	31869	G	A	missense_variant	MODERATE	ydgA	gene-ydgA	c.31G>A	p.Val11Ile	31/2166	11/721
TP114	32099	T	A	synonymous_variant	LOW	ydgA	gene-ydgA	c.261T>A	p.Ile87Ile	261/2166	87/721					100
TP114	32421	G	A	missense_variant	MODERATE	ydgA	gene-ydgA	c.583G>A	p.Val195Ile	583/2166	195/721
TP114	32576	C	T	synonymous_variant	LOW	ydgA	gene-ydgA	c.738C>T	p.Asp246Asp	738/2166	246/721
TP114	32976	G	A	missense_variant	MODERATE	ydgA	gene-ydgA	c.1138G>A	p.Val380Ile	1138/2166	380/721
TP114	33361	A	T	missense_variant	MODERATE	ydgA	gene-ydgA	c.1523A>T	p.Asp508Val	1523/2166	508/721
TP114	33464	GA	G	frameshift_variant	HIGH	ydgA	gene-ydgA	c.1632delA	p.Lys544fs	1632/2166	544/721
TP114	33555	G	A	missense_variant	MODERATE	ydgA	gene-ydgA	c.1717G>A	p.Val573Ile	1717/2166	573/721
TP114	33774	A	G	missense_variant	MODERATE	ydgA	gene-ydgA	c.1936A>G	p.Arg646Gly	1936/2166	646/721
TP114	33878	A	G	synonymous_variant	LOW	ydgA	gene-ydgA	c.2040A>G	p.Gly680Gly	2040/2166	680/721																			100
TP114	34035	G	T	intergenic_region	MODIFIER	ydgA-ydfA	gene-ydgA-gene-ydfA	n.34035G>T
TP114	34200	C	T	missense_variant	MODERATE	ydfA	gene-ydfA	c.128C>T	p.Ala43Val	128/207	43/68									100
TP114	34263	G	A	stop_gained	HIGH	ydfA	gene-ydfA	c.191G>A	p.Trp64*	191/207	64/68
TP114	34431	T	C	intergenic_region	MODIFIER	ydfA-TP114-38	gene-ydfA-gene-TP114-38	n.34431T>C
TP114	34479	G	A	intergenic_region	MODIFIER	ydfA-TP114-38	gene-ydfA-gene-TP114-38	n.34479G>A
TP114	34504	T	G	intergenic_region	MODIFIER	ydfA-TP114-38	gene-ydfA-gene-TP114-38	n.34504T>G
TP114	35001	CT	C	frameshift_variant	HIGH	TP114-39	gene-TP114-39	c.30delA	p.Gly11fs	30/114	1937-10-01
TP114	36084	C	T	missense_variant	MODERATE	nikB	gene-nikB	c.3715G>A	p.Glu1239Lys	3715/4203	1239/1400
TP114	36278	T	TC	frameshift_variant	HIGH	nikB	gene-nikB	c.3520dupG	p.Glu1174fs	3520/4203	1174/1400
TP114	36426	A	G	missense_variant	MODERATE	nikB	gene-nikB	c.3373T>C	p.Ser1125Pro	3373/4203	1125/1400
TP114	36448	C	T	synonymous_variant	LOW	nikB	gene-nikB	c.3351G>A	p.Val1117Val	3351/4203	1117/1400
TP114	36735	A	G	missense_variant	MODERATE	nikB	gene-nikB	c.3064T>C	p.Ser1022Pro	3064/4203	1022/1400
TP114	37102	T	C	synonymous_variant	LOW	nikB	gene-nikB	c.2697A>G	p.Val899Val	2697/4203	899/1400
TP114	37103	A	G	missense_variant	MODERATE	nikB	gene-nikB	c.2696T>C	p.Val899Ala	2696/4203	899/1400
TP114	37131	T	C	missense_variant	MODERATE	nikB	gene-nikB	c.2668A>G	p.Asn890Asp	2668/4203	890/1400																													100
TP114	37327	G	A	synonymous_variant	LOW	nikB	gene-nikB	c.2472C>T	p.Thr824Thr	2472/4203	824/1400
TP114	37702	C	T	synonymous_variant	LOW	nikB	gene-nikB	c.2097G>A	p.Gln699Gln	2097/4203	699/1400
TP114	37721	C	T	missense_variant	MODERATE	nikB	gene-nikB	c.2078G>A	p.Arg693Lys	2078/4203	693/1400
TP114	38014	G	A	synonymous_variant	LOW	nikB	gene-nikB	c.1785C>T	p.Ala595Ala	1785/4203	595/1400
TP114	38487	T	C	missense_variant	MODERATE	nikB	gene-nikB	c.1312A>G	p.Met438Val	1312/4203	438/1400
TP114	38807	T	C	missense_variant	MODERATE	nikB	gene-nikB	c.992A>G	p.Lys331Arg	992/4203	331/1400										96.6667
TP114	38839	T	G	missense_variant	MODERATE	nikB	gene-nikB	c.960A>C	p.Lys320Asn	960/4203	320/1400
TP114	38931	T	C	missense_variant	MODERATE	nikB	gene-nikB	c.868A>G	p.Thr290Ala	868/4203	290/1400
TP114	39819	A	T	missense_variant	MODERATE	nikA	gene-nikA	c.318T>A	p.Asp106Glu	318/342	106/113
TP114	39936	A	G	synonymous_variant	LOW	nikA	gene-nikA	c.201T>C	p.Ser67Ser	201/342	67/113
TP114	40095	T	C	synonymous_variant	LOW	nikA	gene-nikA	c.42A>G	p.Arg14Arg	42/342	14/113
TP114	40217	A	T	intergenic_region	MODIFIER	nikA-TP114-43	gene-nikA-gene-TP114-43	n.40217A>T
TP114	40649	T	C	missense_variant	MODERATE	TP114-43	gene-TP114-43	c.145T>C	p.Tyr49His	145/402	49/133
TP114	40959	A	G	synonymous_variant	LOW	traL	gene-traL	c.36A>G	p.Lys12Lys	36/753	12/250
TP114	41140	T	C	missense_variant	MODERATE	traL	gene-traL	c.217T>C	p.Phe73Leu	217/753	73/250
TP114	41235	C	T	synonymous_variant	LOW	traL	gene-traL	c.312C>T	p.Phe104Phe	312/753	104/250
TP114	41884	G	A	synonymous_variant	LOW	TP114-45	gene-TP114-45	c.207G>A	p.Glu69Glu	207/708	69/235
TP114	41886	G	C	missense_variant	MODERATE	TP114-45	gene-TP114-45	c.209G>C	p.Gly70Ala	209/708	70/235
TP114	41888	T	C	missense_variant	MODERATE	TP114-45	gene-TP114-45	c.211T>C	p.Phe71Leu	211/708	71/235
TP114	41893	A	G	synonymous_variant	LOW	TP114-45	gene-TP114-45	c.216A>G	p.Arg72Arg	216/708	72/235																		100
TP114	41931	G	A	missense_variant	MODERATE	TP114-45	gene-TP114-45	c.254G>A	p.Arg85Lys	254/708	85/235
TP114	42126	C	T	missense_variant	MODERATE	TP114-45	gene-TP114-45	c.449C>T	p.Ser150Leu	449/708	150/235
TP114	42212	T	C	missense_variant	MODERATE	TP114-45	gene-TP114-45	c.535T>C	p.Ser179Pro	535/708	179/235
TP114	42390	G	A	intergenic_region	MODIFIER	TP114-45-ycgB	gene-TP114-45-gene-ycgB	n.42390G>A
TP114	42918	A	G	missense_variant	MODERATE	TP114-47	gene-TP114-47	c.59A>G	p.Tyr20Cys	59/198	20/65																																100
TP114	42941	A	G	missense_variant	MODERATE	TP114-47	gene-TP114-47	c.82A>G	p.Ser28Gly	82/198	28/65
TP114	43342	C	T	synonymous_variant	LOW	TP114-49	gene-TP114-49	c.78C>T	p.Asp26Asp	78/327	26/108
TP114	44055	A	G	synonymous_variant	LOW	ycfB	gene-ycfB	c.105T>C	p.Ala35Ala	105/438	35/145
TP114	44178	C	T	intergenic_region	MODIFIER	ycfB-ycfA	gene-ycfB-gene-ycfA	n.44178C>T
TP114	44388	C	T	intergenic_region	MODIFIER	ycfA-yceB	gene-ycfA-gene-yceB	n.44388C>T
TP114	44655	GA	G	intergenic_region	MODIFIER	ycfA-yceB	gene-ycfA-gene-yceB	n.44656delA
TP114	44695	A	G	synonymous_variant	LOW	yceB	gene-yceB	c.33A>G	p.Ala11Ala	33/444	11/147																		20
TP114	44720	C	CA	frameshift_variant	HIGH	yceB	gene-yceB	c.66dupA	p.Gln23fs	67/444	23/147
TP114	44879	T	A	missense_variant	MODERATE	yceB	gene-yceB	c.217T>A	p.Tyr73Asn	217/444	73/147
TP114	45078	T	A	stop_gained	HIGH	yceB	gene-yceB	c.416T>A	p.Leu139*	416/444	139/147
TP114	45283	T	C	missense_variant	MODERATE	hicB	gene-hicB	c.197A>G	p.Asp66Gly	197/267	66/88
TP114	45735	C	T	synonymous_variant	LOW	TP114-54	gene-TP114-54	c.1113G>A	p.Lys371Lys	1113/1149	371/382								100
TP114	45969	G	A	synonymous_variant	LOW	TP114-54	gene-TP114-54	c.879C>T	p.Tyr293Tyr	879/1149	293/382
TP114	46011	T	C	missense_variant	MODERATE	TP114-54	gene-TP114-54	c.837A>G	p.Ile279Met	837/1149	279/382																																						100
TP114	46020	G	A	synonymous_variant	LOW	TP114-54	gene-TP114-54	c.828C>T	p.Asn276Asn	828/1149	276/382
TP114	46074	T	C	synonymous_variant	LOW	TP114-54	gene-TP114-54	c.774A>G	p.Ala258Ala	774/1149	258/382
TP114	46080	C	T	synonymous_variant	LOW	TP114-54	gene-TP114-54	c.768G>A	p.Lys256Lys	768/1149	256/382			14.6341	20	12.8205			16.0714	11.3636		44.4444	15.1515	15.625	30.4348	21.2121	38.0952	12.1212	40	64.2857	12.8205	14.8148	16.129		10.5263	12	11.5385					14.7059	10.7143	15		12.5			14.5833
TP114	46091	TG	T	frameshift_variant	HIGH	TP114-54	gene-TP114-54	c.756delC	p.Ser252fs	756/1149	252/382			15	18.4211	11.9048			17.3077	10.4167	10.7143	57.1429	14.7059	13.1579	36.8421	20	40	12.5	40	69.2308	14.2857	16	15.1515		10.5263	12	10					16.129	11.1111	12		12.8205			15.9091
TP114	46093	CT	C	frameshift_variant	HIGH	TP114-54	gene-TP114-54	c.754delA	p.Ser252fs	754/1149	252/382			15.7895	17.9487	11.6279			16.9811	10.4167	10.3448	57.1429	14.2857	12.5	35	18.4211	40	12.1212	37.5	64.2857	14.2857	15.3846	15.1515		10.2564	12	10					16.129	11.1111	11.1111		12.5			15.2174
TP114	46095	G	GAA	frameshift_variant	HIGH	TP114-54	gene-TP114-54	c.752_753insTT	p.Asn253fs	752/1149	251/382			15	18.4211	11.6279			16.6667	10.4167	10.7143	57.1429	14.2857	12.8205	35	18.4211	40	12.1212	37.5	64.2857	14.2857	14.2857	14.7059		10.2564	12	10					16.129	11.5385	10.7143		12.8205			14.8936
TP114	46101	C	T	synonymous_variant	LOW	TP114-54	gene-TP114-54	c.747G>A	p.Leu249Leu	747/1149	249/382		24.4444	28.5714	26.6667	27.451	20.2899		26.5625	18	16.6667	87.5	23.8095	20.4545	51.6129	24.3902	45.8333	24.3243	54.5455	78.3784	30.7692	25	28.5714	14.7059	17.5	25	25		21.6667		21.875	23.6842	19.2308	31.4286		16.6667	13.0435	20	32.1429
TP114	46122	T	C	synonymous_variant	LOW	TP114-54	gene-TP114-54	c.726A>G	p.Ala242Ala	726/1149	242/382		22	31.25	27.2727	26.4151	24.1935		27.4194	18	22.7273	87.5	26.3158	17.3077	69.5652	25.641	57.8947	21.4286	56.5217	79.4872	38.7097	25.8065	24	16.129	17.9487	29.1667	25		24.0741		31.8182	21.9512	21.4286	31.5789		14.5833	13.8462	20	34
TP114	46139	C	T	missense_variant	MODERATE	TP114-54	gene-TP114-54	c.709G>A	p.Val237Ile	709/1149	237/382														22.2222					33.3333						10													11.1111
TP114	46140	G	C	synonymous_variant	LOW	TP114-54	gene-TP114-54	c.708C>G	p.Thr236Thr	708/1149	236/382														22.2222					25						10
TP114	46228	T	C	missense_variant	MODERATE	TP114-54	gene-TP114-54	c.620A>G	p.Asn207Ser	620/1149	207/382
TP114	46310	G	T	missense_variant	MODERATE	TP114-54	gene-TP114-54	c.538C>A	p.Pro180Thr	538/1149	180/382
TP114	46445	A	G	missense_variant	MODERATE	TP114-54	gene-TP114-54	c.403T>C	p.Ser135Pro	403/1149	135/382
TP114	46505	T	C	missense_variant	MODERATE	TP114-54	gene-TP114-54	c.343A>G	p.Met115Val	343/1149	115/382
TP114	46509	G	A	synonymous_variant	LOW	TP114-54	gene-TP114-54	c.339C>T	p.Gly113Gly	339/1149	113/382
TP114	46632	A	AT	frameshift_variant	HIGH	TP114-54	gene-TP114-54	c.215dupA	p.Asn72fs	215/1149	72/382
TP114	46705	G	A	missense_variant	MODERATE	TP114-54	gene-TP114-54	c.143C>T	p.Thr48Ile	143/1149	48/382
TP114	47134	T	C	missense_variant	MODERATE	TP114-55	gene-TP114-55	c.32A>G	p.Asn11Ser	32/135	1944-11-01
TP114	47396	G	A	missense_variant	MODERATE	yajC	gene-yajC	c.118C>T	p.Pro40Ser	118/279	40/92
TP114	47486	G	GT	frameshift_variant	HIGH	yajC	gene-yajC	c.27dupA	p.His10fs	27/279	1992-09-01
TP114	47535	C	T	intergenic_region	MODIFIER	yajC-TP114-57	gene-yajC-gene-TP114-57	n.47535C>T
TP114	48681	CT	C	frameshift_variant	HIGH	TP114-60	gene-TP114-60	c.159delA	p.Gly54fs	159/225	53/74
TP114	48821	G	T	missense_variant	MODERATE	TP114-60	gene-TP114-60	c.20C>A	p.Pro7His	20/225	1974-07-01																20
TP114	48855	G	A	intergenic_region	MODIFIER	TP114-60-yaiA	gene-TP114-60-gene-yaiA	n.48855G>A
TP114	48880	C	T	intergenic_region	MODIFIER	TP114-60-yaiA	gene-TP114-60-gene-yaiA	n.48880C>T
TP114	49169	A	T	intergenic_region	MODIFIER	yaiA-yahA	gene-yaiA-gene-yahA	n.49169A>T
TP114	49396	A	G	missense_variant	MODERATE	yahA	gene-yahA	c.115T>C	p.Ser39Pro	115/324	39/107
TP114	49584	A	T	intergenic_region	MODIFIER	yahA-TP114-63	gene-yahA-gene-TP114-63	n.49584A>T
TP114	49585	A	T	intergenic_region	MODIFIER	yahA-TP114-63	gene-yahA-gene-TP114-63	n.49585A>T
TP114	50010	T	TA	intergenic_region	MODIFIER	TP114-64-yagA	gene-TP114-64-gene-yagA	n.50010_50011insA															100
TP114	50071	A	G	intergenic_region	MODIFIER	TP114-64-yagA	gene-TP114-64-gene-yagA	n.50071A>G																																	10
TP114	50376	C	T	missense_variant	MODERATE	yagA	gene-yagA	c.46G>A	p.Val16Met	46/330	16/109
TP114	50478	G	A	intergenic_region	MODIFIER	yagA-TP114-66	gene-yagA-gene-TP114-66	n.50478G>A
TP114	50689	A	G	synonymous_variant	LOW	TP114-66	gene-TP114-66	c.105A>G	p.Ser35Ser	105/138	35/45
TP114	50819	C	A	stop_gained	HIGH	TP114-67	gene-TP114-67	c.75C>A	p.Cys25*	75/165	25/54
TP114	50974	A	G	intergenic_region	MODIFIER	TP114-67-parA	gene-TP114-67-gene-parA	n.50974A>G
TP114	51197	T	C	synonymous_variant	LOW	parA	gene-parA	c.180T>C	p.Val60Val	180/666	60/221
TP114	51324	G	C	missense_variant	MODERATE	parA	gene-parA	c.307G>C	p.Asp103His	307/666	103/221
TP114	51721	A	T	intergenic_region	MODIFIER	parA-yafA	gene-parA-gene-yafA	n.51721A>T																					11.7647
TP114	51722	C	G	intergenic_region	MODIFIER	parA-yafA	gene-parA-gene-yafA	n.51722C>G																					11.7647
TP114	51723	A	T	intergenic_region	MODIFIER	parA-yafA	gene-parA-gene-yafA	n.51723A>T																					11.7647
TP114	52109	C	A	missense_variant	MODERATE	yaeC	gene-yaeC	c.547G>T	p.Asp183Tyr	547/597	183/198
TP114	52191	T	C	synonymous_variant	LOW	yaeC	gene-yaeC	c.465A>G	p.Pro155Pro	465/597	155/198
TP114	52246	C	T	missense_variant	MODERATE	yaeC	gene-yaeC	c.410G>A	p.Cys137Tyr	410/597	137/198
TP114	52418	T	C	missense_variant	MODERATE	yaeC	gene-yaeC	c.238A>G	p.Lys80Glu	238/597	80/198																												29.2683
TP114	52693	G	A	intergenic_region	MODIFIER	yaeC-TP114-72	gene-yaeC-gene-TP114-72	n.52693G>A
TP114	52738	G	A	intergenic_region	MODIFIER	yaeC-TP114-72	gene-yaeC-gene-TP114-72	n.52738G>A
TP114	52855	C	T	stop_gained	HIGH	TP114-72	gene-TP114-72	c.170G>A	p.Trp57*	170/216	57/71
TP114	53110	A	G	synonymous_variant	LOW	yadA	gene-yadA	c.564T>C	p.Thr188Thr	564/606	188/201
TP114	53142	T	C	missense_variant	MODERATE	yadA	gene-yadA	c.532A>G	p.Arg178Gly	532/606	178/201
TP114	53271	A	G	missense_variant	MODERATE	yadA	gene-yadA	c.403T>C	p.Cys135Arg	403/606	135/201																											100
TP114	53456	T	C	missense_variant	MODERATE	yadA	gene-yadA	c.218A>G	p.Tyr73Cys	218/606	73/201
TP114	53465	A	G	missense_variant	MODERATE	yadA	gene-yadA	c.209T>C	p.Val70Ala	209/606	70/201
TP114	53663	A	G	missense_variant	MODERATE	yadA	gene-yadA	c.11T>C	p.Leu4Pro	11/606	4/201
TP114	53949	CT	C	frameshift_variant	HIGH	yadB	gene-yadB	c.488delA	p.Lys163fs	488/522	163/173
TP114	54020	T	C	missense_variant	MODERATE	yadB	gene-yadB	c.418A>G	p.Lys140Glu	418/522	140/173
TP114	54143	T	C	missense_variant	MODERATE	yadB	gene-yadB	c.295A>G	p.Arg99Gly	295/522	99/173
TP114	54257	C	T	missense_variant	MODERATE	yadB	gene-yadB	c.181G>A	p.Val61Ile	181/522	61/173
TP114	54323	C	T	missense_variant	MODERATE	yadB	gene-yadB	c.115G>A	p.Val39Ile	115/522	39/173
TP114	54552	C	T	intergenic_region	MODIFIER	yadB-tnpA	gene-yadB-gene-tnpA	n.54552C>T														100
TP114	54612	G	A	synonymous_variant	LOW	tnpA	gene-tnpA	c.24G>A	p.Ala8Ala	24/339	8/112
TP114	54923	A	G	missense_variant	MODERATE	tnpA	gene-tnpA	c.335A>G	p.Asp112Gly	335/339	112/112
TP114	55105	A	G	synonymous_variant	LOW	aph-III	gene-aph-III	c.642T>C	p.Cys214Cys	642/816	214/271
TP114	55896	G	A	missense_variant	MODERATE	TP114-77	gene-TP114-77	c.103G>A	p.Ala35Thr	103/156	35/51
TP114	56096	T	C	intergenic_region	MODIFIER	TP114-77-TP114-78	gene-TP114-77-gene-TP114-78	n.56096T>C
TP114	56151	G	A	missense_variant	MODERATE	TP114-78	gene-TP114-78	c.49G>A	p.Glu17Lys	49/189	17/62
TP114	56347	C	T	missense_variant	MODERATE	TP114-79	gene-TP114-79	c.47C>T	p.Ala16Val	47/1200	16/399
TP114	56358	T	C	missense_variant	MODERATE	TP114-79	gene-TP114-79	c.58T>C	p.Trp20Arg	58/1200	20/399
TP114	56562	G	A	missense_variant	MODERATE	TP114-79	gene-TP114-79	c.262G>A	p.Ala88Thr	262/1200	88/399
TP114	56628	C	T	synonymous_variant	LOW	TP114-79	gene-TP114-79	c.328C>T	p.Leu110Leu	328/1200	110/399
TP114	56764	G	A	missense_variant	MODERATE	TP114-79	gene-TP114-79	c.464G>A	p.Arg155His	464/1200	155/399
TP114	56806	G	A	missense_variant	MODERATE	TP114-79	gene-TP114-79	c.506G>A	p.Gly169Glu	506/1200	169/399
TP114	56931	G	T	stop_gained	HIGH	TP114-79	gene-TP114-79	c.631G>T	p.Glu211*	631/1200	211/399
TP114	57109	A	T	missense_variant	MODERATE	TP114-79	gene-TP114-79	c.809A>T	p.Asn270Ile	809/1200	270/399
TP114	57781	G	A	synonymous_variant	LOW	TP114-80	gene-TP114-80	c.126C>T	p.His42His	126/162	42/53
TP114	57821	A	G	missense_variant	MODERATE	TP114-80	gene-TP114-80	c.86T>C	p.Val29Ala	86/162	29/53
TP114	57945	T	A	intergenic_region	MODIFIER	TP114-80-TP114-81	gene-TP114-80-gene-TP114-81	n.57945T>A
TP114	58378	C	T	intergenic_region	MODIFIER	TP114-81-TP114-82	gene-TP114-81-gene-TP114-82	n.58378C>T										100
TP114	58425	G	C	intergenic_region	MODIFIER	TP114-81-TP114-82	gene-TP114-81-gene-TP114-82	n.58425G>C
TP114	58439	T	C	intergenic_region	MODIFIER	TP114-81-TP114-82	gene-TP114-81-gene-TP114-82	n.58439T>C
TP114	58453	CG	C	intergenic_region	MODIFIER	TP114-81-TP114-82	gene-TP114-81-gene-TP114-82	n.58454delG
TP114	58782	T	C	missense_variant	MODERATE	TP114-82	gene-TP114-82	c.140T>C	p.Val47Ala	140/219	47/72
TP114	58798	A	G	synonymous_variant	LOW	TP114-82	gene-TP114-82	c.156A>G	p.Arg52Arg	156/219	52/72
TP114	59103	T	C	synonymous_variant	LOW	repA	gene-repA	c.597A>G	p.Glu199Glu	597/741	199/246
TP114	59250	G	A	synonymous_variant	LOW	repA	gene-repA	c.450C>T	p.Gly150Gly	450/741	150/246																100
TP114	59454	C	T	synonymous_variant	LOW	repA	gene-repA	c.246G>A	p.Leu82Leu	246/741	82/246
TP114	59907	T	A	intergenic_region	MODIFIER	repA-TP114-84	gene-repA-gene-TP114-84	n.59907T>A																							10
TP114	60063	A	G	intergenic_region	MODIFIER	repA-TP114-84	gene-repA-gene-TP114-84	n.60063A>G
TP114	60220	C	A	synonymous_variant	LOW	TP114-84	gene-TP114-84	c.132C>A	p.Ala44Ala	132/333	44/110
TP114	60239	G	T	missense_variant	MODERATE	TP114-84	gene-TP114-84	c.151G>T	p.Gly51Cys	151/333	51/110
TP114	60353	A	G	missense_variant	MODERATE	TP114-84	gene-TP114-84	c.265A>G	p.Thr89Ala	265/333	89/110
TP114	60443	A	T	intergenic_region	MODIFIER	TP114-84-yheC	gene-TP114-84-gene-yheC	n.60443A>T
TP114	60445	C	T	intergenic_region	MODIFIER	TP114-84-yheC	gene-TP114-84-gene-yheC	n.60445C>T
TP114	60458	C	T	intergenic_region	MODIFIER	TP114-84-yheC	gene-TP114-84-gene-yheC	n.60458C>T
TP114	60483	A	G	intergenic_region	MODIFIER	TP114-84-yheC	gene-TP114-84-gene-yheC	n.60483A>G
TP114	60484	T	A	intergenic_region	MODIFIER	TP114-84-yheC	gene-TP114-84-gene-yheC	n.60484T>A
TP114	60541	T	C	intergenic_region	MODIFIER	TP114-84-yheC	gene-TP114-84-gene-yheC	n.60541T>C
TP114	60566	G	T	intergenic_region	MODIFIER	TP114-84-yheC	gene-TP114-84-gene-yheC	n.60566G>T
TP114	60567	G	A	intergenic_region	MODIFIER	TP114-84-yheC	gene-TP114-84-gene-yheC	n.60567G>A
TP114	60571	T	C	intergenic_region	MODIFIER	TP114-84-yheC	gene-TP114-84-gene-yheC	n.60571T>C
TP114	60573	A	G	intergenic_region	MODIFIER	TP114-84-yheC	gene-TP114-84-gene-yheC	n.60573A>G
TP114	60575	T	C	intergenic_region	MODIFIER	TP114-84-yheC	gene-TP114-84-gene-yheC	n.60575T>C
TP114	60579	G	A	intergenic_region	MODIFIER	TP114-84-yheC	gene-TP114-84-gene-yheC	n.60579G>A																															19.1489
TP114	60598	G	A	intergenic_region	MODIFIER	TP114-84-yheC	gene-TP114-84-gene-yheC	n.60598G>A
TP114	60603	T	C	intergenic_region	MODIFIER	TP114-84-yheC	gene-TP114-84-gene-yheC	n.60603T>C
TP114	60707	C	T	intergenic_region	MODIFIER	TP114-84-yheC	gene-TP114-84-gene-yheC	n.60707C>T
TP114	61655	A	T	missense_variant	MODERATE	yheB	gene-yheB	c.92A>T	p.Glu31Val	92/195	31/64
TP114	61712	A	G	missense_variant	MODERATE	yheB	gene-yheB	c.149A>G	p.Asp50Gly	149/195	50/64
TP114	61894	T	C	missense_variant	MODERATE	ydhA	gene-ydhA	c.115T>C	p.Trp39Arg	115/978	39/325
TP114	62412	AG	A	frameshift_variant	HIGH	ydhA	gene-ydhA	c.637delG	p.Glu213fs	637/978	213/325
TP114	62673	T	C	synonymous_variant	LOW	ydhA	gene-ydhA	c.894T>C	p.Val298Val	894/978	298/325
TP114	62741	A	G	missense_variant	MODERATE	ydhA	gene-ydhA	c.962A>G	p.Gln321Arg	962/978	321/325
TP114	62752	T	C	missense_variant	MODERATE	ydhA	gene-ydhA	c.973T>C	p.Ser325Pro	973/978	325/325
TP114	63136	C	T	intergenic_region	MODIFIER	TP114-88-yhcA	gene-TP114-88-gene-yhcA	n.63136C>T
TP114	64254	G	A	missense_variant	MODERATE	yhbB	gene-yhbB	c.490G>A	p.Ala164Thr	490/663	164/220
TP114	64259	T	C	synonymous_variant	LOW	yhbB	gene-yhbB	c.495T>C	p.Ala165Ala	495/663	165/220
TP114	64435	C	T	synonymous_variant	LOW	TP114-92	gene-TP114-92	c.40C>T	p.Leu14Leu	40/183	14/60
TP114	64664	T	C	intergenic_region	MODIFIER
TP114	64757	G	A	intergenic_region	MODIFIER
[truncated: 56 more columns]

## Sheet: eB_Isolated_Clones
CHROM	POS	REF	ALT	Annotation	Putative_impact	Gene_Name	Gene_ID	HGVS_c	HGVS_p	CDS_position_CDS_len	Protein_position_Protein_len	blank_sample	eB111	eB112	eB113	eB114	eB115	eB116	eB121	eB122	eB123	eB124	eB125	eB126	eB131	eB132	eB133	eB134	eB135	eB136	eB211	eB212	eB213	eB214	eB215	eB216	eB221	eB222	eB223	eB224	eB225	eB226	eB231	eB232	eB233	eB234	eB235	eB236	eB311
TP114	163	A	G	synonymous_variant	LOW	yhaB	gene-yhaB	c.141A>G	p.Pro47Pro	141/303	47/100																																						100
TP114	247	T	C	synonymous_variant	LOW	yhaB	gene-yhaB	c.225T>C	p.Asn75Asn	225/303	75/100
TP114	314	A	G	missense_variant	MODERATE	yhaB	gene-yhaB	c.292A>G	p.Thr98Ala	292/303	98/100
TP114	414	C	T	synonymous_variant	LOW	yhaA	gene-yhaA	c.93C>T	p.Thr31Thr	93/258	31/85
TP114	496	AT	A	frameshift_variant	HIGH	yhaA	gene-yhaA	c.182delT	p.Phe61fs	182/258	61/85
TP114	528	G	A	synonymous_variant	LOW	yhaA	gene-yhaA	c.207G>A	p.Leu69Leu	207/258	69/85
TP114	600	A	G	synonymous_variant	LOW	traA	gene-traA	c.18A>G	p.Glu6Glu	18/996	6/331
TP114	629	A	G	missense_variant	MODERATE	traA	gene-traA	c.47A>G	p.Glu16Gly	47/996	16/331
TP114	836	T	C	missense_variant	MODERATE	traA	gene-traA	c.254T>C	p.Val85Ala	254/996	85/331
TP114	859	G	A	missense_variant	MODERATE	traA	gene-traA	c.277G>A	p.Gly93Ser	277/996	93/331
TP114	1209	T	C	synonymous_variant	LOW	traA	gene-traA	c.627T>C	p.Asn209Asn	627/996	209/331
TP114	1470	C	T	synonymous_variant	LOW	traA	gene-traA	c.888C>T	p.Thr296Thr	888/996	296/331
TP114	1759	A	G	missense_variant	MODERATE	trbJ	gene-trbJ	c.176A>G	p.Tyr59Cys	176/645	59/214
TP114	1802	C	T	synonymous_variant	LOW	trbJ	gene-trbJ	c.219C>T	p.Leu73Leu	219/645	73/214
TP114	1815	G	A	missense_variant	MODERATE	trbJ	gene-trbJ	c.232G>A	p.Asp78Asn	232/645	78/214
TP114	1933	A	G	missense_variant	MODERATE	trbJ	gene-trbJ	c.350A>G	p.Asn117Ser	350/645	117/214						100
TP114	1942	A	G	missense_variant	MODERATE	trbJ	gene-trbJ	c.359A>G	p.Glu120Gly	359/645	120/214
TP114	1978	T	A	missense_variant	MODERATE	trbJ	gene-trbJ	c.395T>A	p.Ile132Asn	395/645	132/214
TP114	2010	C	A	missense_variant	MODERATE	trbJ	gene-trbJ	c.427C>A	p.Gln143Lys	427/645	143/214
TP114	2018	G	A	synonymous_variant	LOW	trbJ	gene-trbJ	c.435G>A	p.Arg145Arg	435/645	145/214																																						100
TP114	2037	T	C	synonymous_variant	LOW	trbJ	gene-trbJ	c.454T>C	p.Leu152Leu	454/645	152/214
TP114	2142	G	C	missense_variant	MODERATE	trbJ	gene-trbJ	c.559G>C	p.Asp187His	559/645	187/214																																				10
TP114	2417	C	CA	frameshift_variant	HIGH	TP114-05	gene-TP114-05	c.186dupA	p.Glu63fs	187/225	63/74																100
TP114	2991	A	G	missense_variant	MODERATE	ygiA	gene-ygiA	c.407T>C	p.Val136Ala	407/714	136/237																																	97.7778
TP114	3054	G	T	missense_variant	MODERATE	ygiA	gene-ygiA	c.344C>A	p.Pro115His	344/714	115/237																											10
TP114	3149	C	CA	frameshift_variant	HIGH	ygiA	gene-ygiA	c.248dupT	p.Leu83fs	248/714	83/237
TP114	3772	C	T	stop_gained	HIGH	yggB	gene-yggB	c.232C>T	p.Gln78*	232/636	78/211
TP114	4085	A	G	missense_variant	MODERATE	yggB	gene-yggB	c.545A>G	p.Asp182Gly	545/636	182/211
TP114	4222	T	C	intergenic_region	MODIFIER	yggB-kikA	gene-yggB-gene-kikA	n.4222T>C
TP114	4697	G	A	synonymous_variant	LOW	pilL	gene-pilL	c.153G>A	p.Gln51Gln	153/1236	51/411
TP114	4953	C	T	missense_variant	MODERATE	pilL	gene-pilL	c.409C>T	p.Leu137Phe	409/1236	137/411
TP114	5382	A	G	missense_variant	MODERATE	pilL	gene-pilL	c.838A>G	p.Lys280Glu	838/1236	280/411								100
TP114	5575	G	A	missense_variant	MODERATE	pilL	gene-pilL	c.1031G>A	p.Ser344Asn	1031/1236	344/411
TP114	5657	G	T	synonymous_variant	LOW	pilL	gene-pilL	c.1113G>T	p.Arg371Arg	1113/1236	371/411
TP114	6250	C	T	intergenic_region	MODIFIER	pilM-ygeA	gene-pilM-gene-ygeA	n.6250C>T
TP114	6509	T	C	synonymous_variant	LOW	ygeA	gene-ygeA	c.168T>C	p.Asn56Asn	168/399	56/132
TP114	6605	A	G	synonymous_variant	LOW	ygeA	gene-ygeA	c.264A>G	p.Glu88Glu	264/399	88/132
TP114	6689	G	A	synonymous_variant	LOW	ygeA	gene-ygeA	c.348G>A	p.Leu116Leu	348/399	116/132
TP114	6856	AG	A	frameshift_variant	HIGH	traB	gene-traB	c.100delG	p.Ala34fs	100/585	34/194
TP114	7031	A	G	missense_variant	MODERATE	traB	gene-traB	c.271A>G	p.Thr91Ala	271/585	91/194
TP114	7040	G	A	missense_variant	MODERATE	traB	gene-traB	c.280G>A	p.Asp94Asn	280/585	94/194																																						97.1429
TP114	7487	T	C	missense_variant	MODERATE	traC	gene-traC	c.143T>C	p.Val48Ala	143/291	48/96
TP114	7524	G	A	missense_variant	MODERATE	traC	gene-traC	c.180G>A	p.Met60Ile	180/291	60/96
TP114	7843	T	C	synonymous_variant	LOW	traD	gene-traD	c.138T>C	p.Ala46Ala	138/321	46/106
TP114	8240	T	C	missense_variant	MODERATE	traE	gene-traE	c.209T>C	p.Leu70Ser	209/2358	70/785
TP114	8583	T	C	synonymous_variant	LOW	traE	gene-traE	c.552T>C	p.Pro184Pro	552/2358	184/785
TP114	9004	G	A	missense_variant	MODERATE	traE	gene-traE	c.973G>A	p.Ala325Thr	973/2358	325/785
TP114	9098	G	A	missense_variant	MODERATE	traE	gene-traE	c.1067G>A	p.Arg356Lys	1067/2358	356/785
TP114	9190	A	G	missense_variant	MODERATE	traE	gene-traE	c.1159A>G	p.Ile387Val	1159/2358	387/785
TP114	9541	G	A	missense_variant	MODERATE	traE	gene-traE	c.1510G>A	p.Ala504Thr	1510/2358	504/785
TP114	9594	C	A	synonymous_variant	LOW	traE	gene-traE	c.1563C>A	p.Pro521Pro	1563/2358	521/785													10.5263
TP114	9691	G	A	missense_variant	MODERATE	traE	gene-traE	c.1660G>A	p.Val554Ile	1660/2358	554/785
TP114	10224	C	T	synonymous_variant	LOW	traE	gene-traE	c.2193C>T	p.Gly731Gly	2193/2358	731/785
TP114	10255	G	A	missense_variant	MODERATE	traE	gene-traE	c.2224G>A	p.Gly742Arg	2224/2358	742/785
TP114	10305	T	C	synonymous_variant	LOW	traE	gene-traE	c.2274T>C	p.Ser758Ser	2274/2358	758/785
TP114	10350	T	C	synonymous_variant	LOW	traE	gene-traE	c.2319T>C	p.Asp773Asp	2319/2358	773/785
TP114	10784	C	T	missense_variant	MODERATE	traG	gene-traG	c.230C>T	p.Ala77Val	230/735	77/244				100
TP114	11333	A	G	intergenic_region	MODIFIER	traG-traH	gene-traG-gene-traH	n.11333A>G
TP114	11334	G	A	intergenic_region	MODIFIER	traG-traH	gene-traG-gene-traH	n.11334G>A
TP114	11444	C	T	synonymous_variant	LOW	traH	gene-traH	c.90C>T	p.Gly30Gly	90/702	30/233
TP114	11697	G	A	missense_variant	MODERATE	traH	gene-traH	c.343G>A	p.Glu115Lys	343/702	115/233
TP114	11942	C	A	synonymous_variant	LOW	traH	gene-traH	c.588C>A	p.Arg196Arg	588/702	196/233
TP114	12040	T	C	missense_variant	MODERATE	traH	gene-traH	c.686T>C	p.Phe229Ser	686/702	229/233
TP114	12376	G	A	missense_variant	MODERATE	traI	gene-traI	c.331G>A	p.Ala111Thr	331/1140	111/379
TP114	12493	G	A	missense_variant	MODERATE	traI	gene-traI	c.448G>A	p.Val150Ile	448/1140	150/379																			100
TP114	12778	G	A	missense_variant	MODERATE	traI	gene-traI	c.733G>A	p.Glu245Lys	733/1140	245/379
TP114	12851	T	C	missense_variant	MODERATE	traI	gene-traI	c.806T>C	p.Val269Ala	806/1140	269/379													10
TP114	12905	C	A	missense_variant	MODERATE	traI	gene-traI	c.860C>A	p.Pro287His	860/1140	287/379
TP114	13107	A	G	synonymous_variant	LOW	traI	gene-traI	c.1062A>G	p.Ala354Ala	1062/1140	354/379
TP114	14006	G	A	stop_gained	HIGH	traJ	gene-traJ	c.803G>A	p.Trp268*	803/1056	268/351
TP114	14109	A	G	synonymous_variant	LOW	traJ	gene-traJ	c.906A>G	p.Lys302Lys	906/1056	302/351
TP114	14381	C	T	missense_variant	MODERATE	traK	gene-traK	c.107C>T	p.Ser36Leu	107/1959	36/652
TP114	14785	T	C	missense_variant	MODERATE	traK	gene-traK	c.511T>C	p.Tyr171His	511/1959	171/652
TP114	15029	C	T	missense_variant	MODERATE	traK	gene-traK	c.755C>T	p.Ala252Val	755/1959	252/652
TP114	15128	C	T	missense_variant	MODERATE	traK	gene-traK	c.854C>T	p.Ala285Val	854/1959	285/652
TP114	15527	A	G	missense_variant	MODERATE	traK	gene-traK	c.1253A>G	p.Glu418Gly	1253/1959	418/652
TP114	15606	A	G	synonymous_variant	LOW	traK	gene-traK	c.1332A>G	p.Glu444Glu	1332/1959	444/652
TP114	15633	T	C	synonymous_variant	LOW	traK	gene-traK	c.1359T>C	p.Tyr453Tyr	1359/1959	453/652
TP114	16342	A	G	missense_variant	MODERATE	pilN	gene-pilN	c.59A>G	p.Asn20Ser	59/1644	20/547
TP114	16773	C	A	missense_variant	MODERATE	pilN	gene-pilN	c.490C>A	p.Leu164Ile	490/1644	164/547
TP114	16820	G	A	stop_gained	HIGH	pilN	gene-pilN	c.537G>A	p.Trp179*	537/1644	179/547
TP114	16948	C	T	missense_variant	MODERATE	pilN	gene-pilN	c.665C>T	p.Thr222Ile	665/1644	222/547
TP114	17493	G	A	missense_variant	MODERATE	pilN	gene-pilN	c.1210G>A	p.Val404Ile	1210/1644	404/547
TP114	17645	T	C	synonymous_variant	LOW	pilN	gene-pilN	c.1362T>C	p.Pro454Pro	1362/1644	454/547
TP114	17646	A	G	missense_variant	MODERATE	pilN	gene-pilN	c.1363A>G	p.Thr455Ala	1363/1644	455/547
TP114	17823	G	A	missense_variant	MODERATE	pilN	gene-pilN	c.1540G>A	p.Gly514Arg	1540/1644	514/547
TP114	18874	C	T	synonymous_variant	LOW	pilO	gene-pilO	c.708C>T	p.Ser236Ser	708/1122	236/373
TP114	18974	T	G	missense_variant	MODERATE	pilO	gene-pilO	c.808T>G	p.Ser270Ala	808/1122	270/373																															27.7778
TP114	19147	G	A	missense_variant	MODERATE	pilO	gene-pilO	c.981G>A	p.Met327Ile	981/1122	327/373
TP114	19153	G	T	missense_variant	MODERATE	pilO	gene-pilO	c.987G>T	p.Gln329His	987/1122	329/373
TP114	19262	G	A	missense_variant	MODERATE	pilO	gene-pilO	c.1096G>A	p.Gly366Ser	1096/1122	366/373
TP114	19315	T	C	missense_variant	MODERATE	pilP	gene-pilP	c.65T>C	p.Phe22Ser	65/516	22/171
TP114	19872	C	T	missense_variant	MODERATE	pilQ	gene-pilQ	c.82C>T	p.Pro28Ser	82/1539	28/512
TP114	20216	G	A	synonymous_variant	LOW	pilQ	gene-pilQ	c.426G>A	p.Gly142Gly	426/1539	142/512																100
TP114	20819	G	A	synonymous_variant	LOW	pilQ	gene-pilQ	c.1029G>A	p.Leu343Leu	1029/1539	343/512
TP114	20934	C	T	synonymous_variant	LOW	pilQ	gene-pilQ	c.1144C>T	p.Leu382Leu	1144/1539	382/512
TP114	21485	C	T	missense_variant	MODERATE	pilR	gene-pilR	c.166C>T	p.His56Tyr	166/1110	56/369
TP114	21847	T	C	synonymous_variant	LOW	pilR	gene-pilR	c.528T>C	p.Ser176Ser	528/1110	176/369
TP114	22605	A	T	synonymous_variant	LOW	pilS	gene-pilS	c.132A>T	p.Ala44Ala	132/558	44/185																																				14.2857
TP114	22695	G	A	missense_variant	MODERATE	pilS	gene-pilS	c.222G>A	p.Met74Ile	222/558	74/185
TP114	22769	C	T	missense_variant	MODERATE	pilS	gene-pilS	c.296C>T	p.Pro99Leu	296/558	99/185
TP114	23000	G	A	missense_variant	MODERATE	pilS	gene-pilS	c.527G>A	p.Ser176Asn	527/558	176/185
TP114	23348	C	T	missense_variant	MODERATE	pilT	gene-pilT	c.251C>T	p.Ser84Leu	251/483	84/160
TP114	23458	T	C	missense_variant	MODERATE	pilT	gene-pilT	c.361T>C	p.Phe121Leu	361/483	121/160
TP114	23502	C	T	synonymous_variant	LOW	pilT	gene-pilT	c.405C>T	p.Asn135Asn	405/483	135/160
TP114	23721	T	C	synonymous_variant	LOW	pilU	gene-pilU	c.138T>C	p.Cys46Cys	138/636	46/211
TP114	24012	C	T	synonymous_variant	LOW	pilU	gene-pilU	c.429C>T	p.Gly143Gly	429/636	143/211
TP114	24021	T	C	synonymous_variant	LOW	pilU	gene-pilU	c.438T>C	p.Asp146Asp	438/636	146/211
TP114	24117	C	T	synonymous_variant	LOW	pilU	gene-pilU	c.534C>T	p.Phe178Phe	534/636	178/211
TP114	24139	CA	C	frameshift_variant	HIGH	pilU	gene-pilU	c.564delA	p.Lys188fs	564/636	188/211
TP114	24276	T	C	synonymous_variant	LOW	pilV	gene-pilV	c.45T>C	p.Leu15Leu	45/1254	15/417
TP114	24468	C	T	synonymous_variant	LOW	pilV	gene-pilV	c.237C>T	p.Leu79Leu	237/1254	79/417
TP114	24919	G	A	missense_variant	MODERATE	pilV	gene-pilV	c.688G>A	p.Ala230Thr	688/1254	230/417
TP114	25242	G	A	synonymous_variant	LOW	pilV	gene-pilV	c.1011G>A	p.Gly337Gly	1011/1254	337/417
TP114	26908	T	A	intergenic_region	MODIFIER	pilV-rci	gene-pilV-gene-rci	n.26908T>A
TP114	26941	T	TC	intergenic_region	MODIFIER	pilV-rci	gene-pilV-gene-rci	n.26941_26942insC
TP114	27012	C	T	synonymous_variant	LOW	rci	gene-rci	c.46C>T	p.Leu16Leu	46/1125	16/374
TP114	27070	A	G	missense_variant	MODERATE	rci	gene-rci	c.104A>G	p.Tyr35Cys	104/1125	35/374
TP114	27151	G	T	missense_variant	MODERATE	rci	gene-rci	c.185G>T	p.Arg62Leu	185/1125	62/374
TP114	27230	G	A	synonymous_variant	LOW	rci	gene-rci	c.264G>A	p.Leu88Leu	264/1125	88/374
TP114	27378	G	GA	frameshift_variant	HIGH	rci	gene-rci	c.419dupA	p.Asn140fs	420/1125	140/374
TP114	27467	C	T	synonymous_variant	LOW	rci	gene-rci	c.501C>T	p.His167His	501/1125	167/374
TP114	27513	G	A	missense_variant	MODERATE	rci	gene-rci	c.547G>A	p.Gly183Ser	547/1125	183/374		100
TP114	27587	T	C	synonymous_variant	LOW	rci	gene-rci	c.621T>C	p.Gly207Gly	621/1125	207/374
TP114	27791	T	C	synonymous_variant	LOW	rci	gene-rci	c.825T>C	p.Leu275Leu	825/1125	275/374
TP114	27796	C	T	missense_variant	MODERATE	rci	gene-rci	c.830C>T	p.Ala277Val	830/1125	277/374
TP114	27859	T	C	missense_variant	MODERATE	rci	gene-rci	c.893T>C	p.Phe298Ser	893/1125	298/374
TP114	27954	C	T	stop_gained	HIGH	rci	gene-rci	c.988C>T	p.Gln330*	988/1125	330/374											100
TP114	28109	G	A	missense_variant	MODERATE	yebA	gene-yebA	c.7G>A	p.Glu3Lys	7/654	3/217									100
TP114	28111	A	G	synonymous_variant	LOW	yebA	gene-yebA	c.9A>G	p.Glu3Glu	9/654	3/217
TP114	28288	G	A	synonymous_variant	LOW	yebA	gene-yebA	c.186G>A	p.Gly62Gly	186/654	62/217																													10
TP114	28308	T	C	missense_variant	MODERATE	yebA	gene-yebA	c.206T>C	p.Met69Thr	206/654	69/217
TP114	28340	G	A	missense_variant	MODERATE	yebA	gene-yebA	c.238G>A	p.Val80Met	238/654	80/217
TP114	28680	T	C	missense_variant	MODERATE	yebA	gene-yebA	c.578T>C	p.Phe193Ser	578/654	193/217
TP114	29665	A	AT	frameshift_variant	HIGH	ydjA	gene-ydjA	c.260dupT	p.Leu87fs	261/1677	87/558													100
TP114	29956	A	G	missense_variant	MODERATE	ydjA	gene-ydjA	c.544A>G	p.Ile182Val	544/1677	182/558
TP114	30235	C	T	stop_gained	HIGH	ydjA	gene-ydjA	c.823C>T	p.Gln275*	823/1677	275/558
TP114	30646	A	G	missense_variant	MODERATE	ydjA	gene-ydjA	c.1234A>G	p.Ile412Val	1234/1677	412/558																		100
TP114	31095	C	T	intergenic_region	MODIFIER	ydjA-ydiA	gene-ydjA-gene-ydiA	n.31095C>T						100
TP114	31146	C	CA	intergenic_region	MODIFIER	ydjA-ydiA	gene-ydjA-gene-ydiA	n.31146_31147insA
TP114	31188	G	A	intergenic_region	MODIFIER	ydjA-ydiA	gene-ydjA-gene-ydiA	n.31188G>A
TP114	31197	A	G	intergenic_region	MODIFIER	ydjA-ydiA	gene-ydjA-gene-ydiA	n.31197A>G
TP114	31962	G	A	missense_variant	MODERATE	ydgA	gene-ydgA	c.124G>A	p.Gly42Ser	124/2166	42/721
TP114	32020	A	G	missense_variant	MODERATE	ydgA	gene-ydgA	c.182A>G	p.Lys61Arg	182/2166	61/721
TP114	32374	T	C	missense_variant	MODERATE	ydgA	gene-ydgA	c.536T>C	p.Ile179Thr	536/2166	179/721
TP114	32543	C	T	synonymous_variant	LOW	ydgA	gene-ydgA	c.705C>T	p.Asn235Asn	705/2166	235/721							100
TP114	33093	C	T	stop_gained	HIGH	ydgA	gene-ydgA	c.1255C>T	p.Gln419*	1255/2166	419/721
TP114	33361	A	T	missense_variant	MODERATE	ydgA	gene-ydgA	c.1523A>T	p.Asp508Val	1523/2166	508/721																														100
TP114	33548	T	C	synonymous_variant	LOW	ydgA	gene-ydgA	c.1710T>C	p.Asp570Asp	1710/2166	570/721
TP114	33584	G	A	synonymous_variant	LOW	ydgA	gene-ydgA	c.1746G>A	p.Ala582Ala	1746/2166	582/721
TP114	33704	C	T	synonymous_variant	LOW	ydgA	gene-ydgA	c.1866C>T	p.Pro622Pro	1866/2166	622/721
TP114	33735	T	C	missense_variant	MODERATE	ydgA	gene-ydgA	c.1897T>C	p.Ser633Pro	1897/2166	633/721
TP114	34095	T	C	missense_variant	MODERATE	ydfA	gene-ydfA	c.23T>C	p.Leu8Pro	23/207	1968-08-01
TP114	34111	T	C	synonymous_variant	LOW	ydfA	gene-ydfA	c.39T>C	p.Arg13Arg	39/207	13/68
TP114	34133	G	GA	frameshift_variant	HIGH	ydfA	gene-ydfA	c.65dupA	p.Ile23fs	66/207	22/68
TP114	34252	T	C	synonymous_variant	LOW	ydfA	gene-ydfA	c.180T>C	p.Pro60Pro	180/207	60/68
TP114	34397	T	C	intergenic_region	MODIFIER	ydfA-TP114-38	gene-ydfA-gene-TP114-38	n.34397T>C
TP114	34433	C	T	intergenic_region	MODIFIER	ydfA-TP114-38	gene-ydfA-gene-TP114-38	n.34433C>T
TP114	34843	A	G	missense_variant	MODERATE	TP114-38	gene-TP114-38	c.245A>G	p.Glu82Gly	245/270	82/89																																						100
TP114	34939	A	G	synonymous_variant	LOW	TP114-39	gene-TP114-39	c.93T>C	p.Arg31Arg	93/114	31/37
TP114	35764	G	A	synonymous_variant	LOW	nikB	gene-nikB	c.4035C>T	p.Phe1345Phe	4035/4203	1345/1400
TP114	36089	G	A	missense_variant	MODERATE	nikB	gene-nikB	c.3710C>T	p.Ala1237Val	3710/4203	1237/1400
TP114	36119	A	G	missense_variant	MODERATE	nikB	gene-nikB	c.3680T>C	p.Val1227Ala	3680/4203	1227/1400
TP114	36254	A	G	missense_variant	MODERATE	nikB	gene-nikB	c.3545T>C	p.Val1182Ala	3545/4203	1182/1400
TP114	36364	C	A	synonymous_variant	LOW	nikB	gene-nikB	c.3435G>T	p.Gly1145Gly	3435/4203	1145/1400
TP114	36415	T	G	synonymous_variant	LOW	nikB	gene-nikB	c.3384A>C	p.Ser1128Ser	3384/4203	1128/1400
TP114	36509	G	A	missense_variant	MODERATE	nikB	gene-nikB	c.3290C>T	p.Thr1097Ile	3290/4203	1097/1400											100
TP114	37418	C	T	missense_variant	MODERATE	nikB	gene-nikB	c.2381G>A	p.Ser794Asn	2381/4203	794/1400
TP114	37437	C	T	missense_variant	MODERATE	nikB	gene-nikB	c.2362G>A	p.Val788Met	2362/4203	788/1400
TP114	37589	C	T	missense_variant	MODERATE	nikB	gene-nikB	c.2210G>A	p.Gly737Asp	2210/4203	737/1400													100
TP114	37870	G	A	synonymous_variant	LOW	nikB	gene-nikB	c.1929C>T	p.Ser643Ser	1929/4203	643/1400
TP114	37948	C	A	synonymous_variant	LOW	nikB	gene-nikB	c.1851G>T	p.Gly617Gly	1851/4203	617/1400
TP114	38134	C	T	synonymous_variant	LOW	nikB	gene-nikB	c.1665G>A	p.Leu555Leu	1665/4203	555/1400
TP114	38247	T	C	missense_variant	MODERATE	nikB	gene-nikB	c.1552A>G	p.Lys518Glu	1552/4203	518/1400						100
TP114	38283	G	A	synonymous_variant	LOW	nikB	gene-nikB	c.1516C>T	p.Leu506Leu	1516/4203	506/1400
TP114	38331	A	G	missense_variant	MODERATE	nikB	gene-nikB	c.1468T>C	p.Ser490Pro	1468/4203	490/1400
TP114	38381	C	T	missense_variant	MODERATE	nikB	gene-nikB	c.1418G>A	p.Arg473His	1418/4203	473/1400
TP114	38891	A	G	missense_variant	MODERATE	nikB	gene-nikB	c.908T>C	p.Val303Ala	908/4203	303/1400
TP114	39287	G	T	missense_variant	MODERATE	nikB	gene-nikB	c.512C>A	p.Pro171Gln	512/4203	171/1400																												10.5263
TP114	39351	G	A	missense_variant	MODERATE	nikB	gene-nikB	c.448C>T	p.His150Tyr	448/4203	150/1400
TP114	39444	T	C	missense_variant	MODERATE	nikB	gene-nikB	c.355A>G	p.Ile119Val	355/4203	119/1400
TP114	39783	C	A	missense_variant	MODERATE	nikB	gene-nikB	c.16G>T	p.Gly6Cys	16/4203	6/1400
TP114	39968	G	A	missense_variant	MODERATE	nikA	gene-nikA	c.169C>T	p.Pro57Ser	169/342	57/113
TP114	40088	C	T	missense_variant	MODERATE	nikA	gene-nikA	c.49G>A	p.Glu17Lys	49/342	17/113
TP114	40217	A	T	intergenic_region	MODIFIER	nikA-TP114-43	gene-nikA-gene-TP114-43	n.40217A>T
TP114	41175	T	C	synonymous_variant	LOW	traL	gene-traL	c.252T>C	p.Ser84Ser	252/753	84/250
TP114	41312	A	T	missense_variant	MODERATE	traL	gene-traL	c.389A>T	p.Gln130Leu	389/753	130/250
TP114	41401	T	C	missense_variant	MODERATE	traL	gene-traL	c.478T>C	p.Phe160Leu	478/753	160/250
TP114	41484	T	C	synonymous_variant	LOW	traL	gene-traL	c.561T>C	p.Val187Val	561/753	187/250													100
TP114	41512	G	A	missense_variant	MODERATE	traL	gene-traL	c.589G>A	p.Ala197Thr	589/753	197/250
TP114	41884	G	A	synonymous_variant	LOW	TP114-45	gene-TP114-45	c.207G>A	p.Glu69Glu	207/708	69/235
TP114	41886	G	C	missense_variant	MODERATE	TP114-45	gene-TP114-45	c.209G>C	p.Gly70Ala	209/708	70/235
TP114	41888	T	C	missense_variant	MODERATE	TP114-45	gene-TP114-45	c.211T>C	p.Phe71Leu	211/708	71/235
TP114	42064	C	T	synonymous_variant	LOW	TP114-45	gene-TP114-45	c.387C>T	p.Leu129Leu	387/708	129/235
TP114	42842	C	T	synonymous_variant	LOW	ycgB	gene-ycgB	c.438C>T	p.Asp146Asp	438/450	146/149
TP114	42863	G	A	missense_variant	MODERATE	TP114-47	gene-TP114-47	c.4G>A	p.Ala2Thr	4/198	1965-02-01
TP114	43068	G	A	missense_variant	MODERATE	TP114-48	gene-TP114-48	c.10G>A	p.Ala4Thr	10/210	1969-04-01
TP114	43120	G	A	missense_variant	MODERATE	TP114-48	gene-TP114-48	c.62G>A	p.Gly21Asp	62/210	21/69
TP114	43131	T	C	missense_variant	MODERATE	TP114-48	gene-TP114-48	c.73T>C	p.Ser25Pro	73/210	25/69
TP114	43144	G	A	missense_variant	MODERATE	TP114-48	gene-TP114-48	c.86G>A	p.Gly29Asp	86/210	29/69
TP114	43166	G	A	stop_gained	HIGH	TP114-48	gene-TP114-48	c.108G>A	p.Trp36*	108/210	36/69
TP114	43371	C	A	missense_variant	MODERATE	TP114-49	gene-TP114-49	c.107C>A	p.Ala36Asp	107/327	36/108																										100
TP114	43487	G	GA	frameshift_variant	HIGH	TP114-49	gene-TP114-49	c.229dupA	p.Met77fs	230/327	77/108
TP114	44185	T	C	splice_region_variant&stop_retained_variant	LOW	ycfA	gene-ycfA	c.182A>G	p.Ter61Ter	182/183	61/60
TP114	44614	A	T	intergenic_region	MODIFIER	ycfA-yceB	gene-ycfA-gene-yceB	n.44614A>T
TP114	44655	GA	G	intergenic_region	MODIFIER	ycfA-yceB	gene-ycfA-gene-yceB	n.44656delA
TP114	44831	G	A	missense_variant	MODERATE	yceB	gene-yceB	c.169G>A	p.Val57Ile	169/444	57/147
TP114	44988	T	C	missense_variant	MODERATE	yceB	gene-yceB	c.326T>C	p.Leu109Pro	326/444	109/147
TP114	45120	A	G	intergenic_region	MODIFIER	yceB-hicB	gene-yceB-gene-hicB	n.45120A>G
TP114	45218	G	A	missense_variant	MODERATE	hicB	gene-hicB	c.262C>T	p.His88Tyr	262/267	88/88
TP114	45259	T	C	missense_variant	MODERATE	hicB	gene-hicB	c.221A>G	p.Asn74Ser	221/267	74/88
TP114	45292	T	C	missense_variant	MODERATE	hicB	gene-hicB	c.188A>G	p.Lys63Arg	188/267	63/88
TP114	45753	C	T	synonymous_variant	LOW	TP114-54	gene-TP114-54	c.1095G>A	p.Gln365Gln	1095/1149	365/382					100
TP114	46000	C	T	missense_variant	MODERATE	TP114-54	gene-TP114-54	c.848G>A	p.Gly283Asp	848/1149	283/382
TP114	46045	T	C	missense_variant	MODERATE	TP114-54	gene-TP114-54	c.803A>G	p.Asn268Ser	803/1149	268/382
TP114	46055	G	T	missense_variant	MODERATE	TP114-54	gene-TP114-54	c.793C>A	p.Pro265Thr	793/1149	265/382
TP114	46080	C	T	synonymous_variant	LOW	TP114-54	gene-TP114-54	c.768G>A	p.Lys256Lys	768/1149	256/382		15.2174	21.7391	11.6279	20	16.3636	20		10.2041	26.087	14.2857			12.963		11.7647	23.0769			12.5	17.6471		17.1429							10.5263	14.7059	12.1212	18.1818		13.6364	21.0526	12
TP114	46091	TG	T	frameshift_variant	HIGH	TP114-54	gene-TP114-54	c.756delC	p.Ser252fs	756/1149	252/382		15.2174	17.8571	12.8205	19.2308	15.2542	22.5806		10.2041	24	11.6279			14		12.5	24		11.7647	12.5	16.6667		17.6471							10.5263	14.2857	11.4286	20.5128		13.6364	20	12.5
TP114	46093	CT	C	frameshift_variant	HIGH	TP114-54	gene-TP114-54	c.754delA	p.Ser252fs	754/1149	252/382		15.2174	17.2414	13.5135	17.8571	15.2542	21.875		10	24	10.8696			14		11.1111	21.4286		11.1111	11.7647	15.7895		17.1429							10.5263	14.7059	11.4286	20		13.0435	19.0476	12
TP114	46095	G	GAA	frameshift_variant	HIGH	TP114-54	gene-TP114-54	c.752_753insTT	p.Asn253fs	752/1149	251/382		15.2174	17.2414	13.5135	18.5185	15.5172	21.875		10.4167	24	10.6383			14.5833		11.1111	21.4286		11.1111	11.5385	16.6667		17.1429							10.5263	14.7059	11.1111	20.5128		13.0435	18.1818	12
TP114	46101	C	T	synonymous_variant	LOW	TP114-54	gene-TP114-54	c.747G>A	p.Leu249Leu	747/1149	249/382		30.5085	34.2105	20.4545	36.3636	30.303	31.4286		17.6471	39.2857	26.9841	30	32.4324	26.7857	16.2162	26.087	27.2727	20.8333	19.2308	17.5439	29.1667	13.0435	27.5	20.9302	19.1489	19.5122	24.1379	10.7143	11.7647	22.7273	27.7778	21.6216	32.5	30	24	32.1429	27.5862	10
TP114	46122	T	C	synonymous_variant	LOW	TP114-54	gene-TP114-54	c.726A>G	p.Ala242Ala	726/1149	242/382		30.6452	35.1351	20	34.2857	31.4286	28.9474		20.4545	42.3077	29.6875	33.3333	30.5556	25	18.1818	25	27.2727	22.7273	21.7391	19.6078	25.9259	12.5	29.2683	20.9302	18.3673	21.0526	25	15.3846	19.2308	21.7391	27.027	23.5294	29.5455	28.125	25	32.1429	24.2424
TP114	46139	C	T	missense_variant	MODERATE	TP114-54	gene-TP114-54	c.709G>A	p.Val237Ile	709/1149	237/382										11.1111
TP114	46140	G	C	synonymous_variant	LOW	TP114-54	gene-TP114-54	c.708C>G	p.Thr236Thr	708/1149	236/382										10.5263
TP114	46235	T	C	missense_variant	MODERATE	TP114-54	gene-TP114-54	c.613A>G	p.Ser205Gly	613/1149	205/382															100
TP114	46548	G	A	synonymous_variant	LOW	TP114-54	gene-TP114-54	c.300C>T	p.Leu100Leu	300/1149	100/382
TP114	46641	G	A	synonymous_variant	LOW	TP114-54	gene-TP114-54	c.207C>T	p.Ala69Ala	207/1149	69/382
TP114	46994	A	G	intergenic_region	MODIFIER	TP114-54-TP114-55	gene-TP114-54-gene-TP114-55	n.46994A>G
TP114	47327	C	T	missense_variant	MODERATE	yajC	gene-yajC	c.187G>A	p.Asp63Asn	187/279	63/92
TP114	47416	T	C	missense_variant	MODERATE	yajC	gene-yajC	c.98A>G	p.Glu33Gly	98/279	33/92
TP114	47418	A	G	synonymous_variant	LOW	yajC	gene-yajC	c.96T>C	p.Tyr32Tyr	96/279	32/92
TP114	47443	T	C	missense_variant	MODERATE	yajC	gene-yajC	c.71A>G	p.Asn24Ser	71/279	24/92
TP114	47486	G	GT	frameshift_variant	HIGH	yajC	gene-yajC	c.27dupA	p.His10fs	27/279	1992-09-01
TP114	47924	C	T	intergenic_region	MODIFIER	TP114-57-yajA	gene-TP114-57-gene-yajA	n.47924C>T
TP114	48161	G	A	missense_variant	MODERATE	yajA	gene-yajA	c.154C>T	p.Pro52Ser	154/252	52/83
TP114	48229	C	T	missense_variant	MODERATE	yajA	gene-yajA	c.86G>A	p.Ser29Asn	86/252	29/83
TP114	48355	T	C	synonymous_variant	LOW	yaiB	gene-yaiB	c.210A>G	p.Glu70Glu	210/261	70/86
TP114	48577	T	G	intergenic_region	MODIFIER	yaiB-TP114-60	gene-yaiB-gene-TP114-60	n.48577T>G
TP114	48836	T	C	missense_variant	MODERATE	TP114-60	gene-TP114-60	c.5A>G	p.Lys2Arg	5/225	1974-02-01
TP114	49051	T	C	synonymous_variant	LOW	yaiA	gene-yaiA	c.96A>G	p.Thr32Thr	96/210	32/69
TP114	49169	A	T	intergenic_region	MODIFIER	yaiA-yahA	gene-yaiA-gene-yahA	n.49169A>T
TP114	49216	C	T	missense_variant	MODERATE	yahA	gene-yahA	c.295G>A	p.Glu99Lys	295/324	99/107					93.3333
TP114	49405	T	C	missense_variant	MODERATE	yahA	gene-yahA	c.106A>G	p.Asn36Asp	106/324	36/107
TP114	50029	G	GC	intergenic_region	MODIFIER	TP114-64-yagA	gene-TP114-64-gene-yagA	n.50029_50030insC
TP114	50071	A	G	intergenic_region	MODIFIER	TP114-64-yagA	gene-TP114-64-gene-yagA	n.50071A>G
TP114	50096	T	C	missense_variant	MODERATE	yagA	gene-yagA	c.326A>G	p.Tyr109Cys	326/330	109/109
TP114	50278	G	A	synonymous_variant	LOW	yagA	gene-yagA	c.144C>T	p.Arg48Arg	144/330	48/109
TP114	50348	T	G	missense_variant	MODERATE	yagA	gene-yagA	c.74A>C	p.Gln25Pro	74/330	25/109
TP114	50715	G	A	missense_variant	MODERATE	TP114-66	gene-TP114-66	c.131G>A	p.Arg44Lys	131/138	44/45
TP114	50835	C	T	stop_gained	HIGH	TP114-67	gene-TP114-67	c.91C>T	p.Arg31*	91/165	31/54
TP114	50921	C	T	intergenic_region	MODIFIER	TP114-67-parA	gene-TP114-67-gene-parA	n.50921C>T
TP114	50974	A	G	intergenic_region	MODIFIER	TP114-67-parA	gene-TP114-67-gene-parA	n.50974A>G
TP114	51239	G	A	synonymous_variant	LOW	parA	gene-parA	c.222G>A	p.Lys74Lys	222/666	74/221																															19.3548
TP114	51341	C	A	synonymous_variant	LOW	parA	gene-parA	c.324C>A	p.Leu108Leu	324/666	108/221
TP114	51423	G	A	missense_variant	MODERATE	parA	gene-parA	c.406G>A	p.Asp136Asn	406/666	136/221
TP114	51453	A	G	missense_variant	MODERATE	parA	gene-parA	c.436A>G	p.Ile146Val	436/666	146/221
TP114	51849	C	CA	frameshift_variant	HIGH	yafA	gene-yafA	c.99dupA	p.Ser34fs	100/285	34/94
TP114	51884	G	T	missense_variant	MODERATE	yafA	gene-yafA	c.128G>T	p.Arg43Leu	128/285	43/94
TP114	52228	G	A	missense_variant	MODERATE	yaeC	gene-yaeC	c.428C>T	p.Thr143Met	428/597	143/198
TP114	52306	T	C	missense_variant	MODERATE	yaeC	gene-yaeC	c.350A>G	p.Asp117Gly	350/597	117/198
TP114	52308	C	CT	frameshift_variant	HIGH	yaeC	gene-yaeC	c.347dupA	p.Asp117fs	347/597	116/198
TP114	52338	C	CT	frameshift_variant	HIGH	yaeC	gene-yaeC	c.317dupA	p.Asn107fs	317/597	106/198
TP114	52338	CT	C	frameshift_variant	HIGH	yaeC	gene-yaeC	c.317delA	p.Lys106fs	317/597	106/198
TP114	52418	T	C	missense_variant	MODERATE	yaeC	gene-yaeC	c.238A>G	p.Lys80Glu	238/597	80/198
TP114	52450	C	T	stop_gained	HIGH	yaeC	gene-yaeC	c.206G>A	p.Trp69*	206/597	69/198
TP114	52464	C	T	synonymous_variant	LOW	yaeC	gene-yaeC	c.192G>A	p.Lys64Lys	192/597	64/198
TP114	52592	G	GT	frameshift_variant	HIGH	yaeC	gene-yaeC	c.63dupA	p.Arg22fs	63/597	21/198
TP114	52793	G	A	intergenic_region	MODIFIER	yaeC-TP114-72	gene-yaeC-gene-TP114-72	n.52793G>A
TP114	52949	GT	G	frameshift_variant	HIGH	TP114-72	gene-TP114-72	c.75delA	p.Lys25fs	75/216	25/71
TP114	53441	C	T	missense_variant	MODERATE	yadA	gene-yadA	c.233G>A	p.Arg78Lys	233/606	78/201
TP114	53785	CT	C	intergenic_region	MODIFIER	yadA-yadB	gene-yadA-gene-yadB	n.53786delT
TP114	54510	G	A	intergenic_region	MODIFIER	yadB-tnpA	gene-yadB-gene-tnpA	n.54510G>A
TP114	54669	G	A	missense_variant	MODERATE	tnpA	gene-tnpA	c.81G>A	p.Met27Ile	81/339	27/112																					100
TP114	54736	T	C	missense_variant	MODERATE	tnpA	gene-tnpA	c.148T>C	p.Phe50Leu	148/339	50/112																							100
TP114	54845	C	T	missense_variant	MODERATE	tnpA	gene-tnpA	c.257C>T	p.Ala86Val	257/339	86/112
TP114	55317	C	A	missense_variant	MODERATE	aph-III	gene-aph-III	c.430G>T	p.Asp144Tyr	430/816	144/271
TP114	55438	C	T	synonymous_variant	LOW	aph-III	gene-aph-III	c.309G>A	p.Gly103Gly	309/816	103/271
TP114	55981	C	T	intergenic_region	MODIFIER	TP114-77-TP114-78	gene-TP114-77-gene-TP114-78	n.55981C>T
TP114	56180	G	A	stop_gained	HIGH	TP114-78	gene-TP114-78	c.78G>A	p.Trp26*	78/189	26/62
TP114	56221	T	C	missense_variant	MODERATE	TP114-78	gene-TP114-78	c.119T>C	p.Val40Ala	119/189	40/62
TP114	56400	G	A	missense_variant	MODERATE	TP114-79	gene-TP114-79	c.100G>A	p.Val34Ile	100/1200	34/399
TP114	56459	CG	C	frameshift_variant	HIGH	TP114-79	gene-TP114-79	c.162delG	p.Cys55fs	162/1200	54/399																				100
TP114	56495	C	A	stop_gained	HIGH	TP114-79	gene-TP114-79	c.195C>A	p.Tyr65*	195/1200	65/399
TP114	56624	C	T	synonymous_variant	LOW	TP114-79	gene-TP114-79	c.324C>T	p.Asp108Asp	324/1200	108/399
TP114	56806	G	A	missense_variant	MODERATE	TP114-79	gene-TP114-79	c.506G>A	p.Gly169Glu	506/1200	169/399
TP114	57700	G	A	intergenic_region	MODIFIER	TP114-79-TP114-80	gene-TP114-79-gene-TP114-80	n.57700G>A
TP114	58117	G	A	missense_variant	MODERATE	TP114-81	gene-TP114-81	c.107C>T	p.Ala36Val	107/147	36/48
TP114	58216	T	C	missense_variant	MODERATE	TP114-81	gene-TP114-81	c.8A>G	p.Lys3Arg	8/147	1948-03-01														100
TP114	58439	T	C	intergenic_region	MODIFIER	TP114-81-TP114-82	gene-TP114-81-gene-TP114-82	n.58439T>C																																						27.2727
TP114	58510	G	GT	intergenic_region	MODIFIER	TP114-81-TP114-82	gene-TP114-81-gene-TP114-82	n.58510_58511insT
TP114	58529	G	T	intergenic_region	MODIFIER	TP114-81-TP114-82	gene-TP114-81-gene-TP114-82	n.58529G>T																										11.7647
TP114	58827	G	T	missense_variant	MODERATE	TP114-82	gene-TP114-82	c.185G>T	p.Arg62Leu	185/219	62/72
TP114	58846	G	T	missense_variant	MODERATE	TP114-82	gene-TP114-82	c.204G>T	p.Gln68His	204/219	68/72																					10.5263
TP114	58950	G	A	intergenic_region	MODIFIER	TP114-82-repA	gene-TP114-82-gene-repA	n.58950G>A
TP114	59003	G	A	synonymous_variant	LOW	repA	gene-repA	c.697C>T	p.Leu233Leu	697/741	233/246
TP114	59029	C	T	missense_variant	MODERATE	repA	gene-repA	c.671G>A	p.Arg224Lys	671/741	224/246
TP114	59172	G	A	synonymous_variant	LOW	repA	gene-repA	c.528C>T	p.Ile176Ile	528/741	176/246
TP114	59473	A	G	missense_variant	MODERATE	repA	gene-repA	c.227T>C	p.Val76Ala	227/741	76/246		100
TP114	59592	T	C	synonymous_variant	LOW	repA	gene-repA	c.108A>G	p.Val36Val	108/741	36/246
TP114	59615	G	A	synonymous_variant	LOW	repA	gene-repA	c.85C>T	p.Leu29Leu	85/741	29/246
TP114	59703	G	A	intergenic_region	MODIFIER	repA-TP114-84	gene-repA-gene-TP114-84	n.59703G>A
TP114	59961	A	G	intergenic_region	MODIFIER	repA-TP114-84	gene-repA-gene-TP114-84	n.59961A>G
TP114	59982	C	T	intergenic_region	MODIFIER	repA-TP114-84	gene-repA-gene-TP114-84	n.59982C>T
TP114	59988	T	C	intergenic_region	MODIFIER	repA-TP114-84	gene-repA-gene-TP114-84	n.59988T>C
TP114	60119	G	A	missense_variant	MODERATE	TP114-84	gene-TP114-84	c.31G>A	p.Glu11Lys	31/333	11/110
TP114	60318	T	C	missense_variant	MODERATE	TP114-84	gene-TP114-84	c.230T>C	p.Val77Ala	230/333	77/110
TP114	60443	A	T	intergenic_region	MODIFIER	TP114-84-yheC	gene-TP114-84-gene-yheC	n.60443A>T
TP114	60475	A	AT	intergenic_region	MODIFIER	TP114-84-yheC	gene-TP114-84-gene-yheC	n.60475_60476insT
TP114	60484	T	A	intergenic_region	MODIFIER	TP114-84-yheC	gene-TP114-84-gene-yheC	n.60484T>A
TP114	60567	G	A	intergenic_region	MODIFIER	TP114-84-yheC	gene-TP114-84-gene-yheC	n.60567G>A
TP114	60571	T	C	intergenic_region	MODIFIER	TP114-84-yheC	gene-TP114-84-gene-yheC	n.60571T>C
TP114	60573	A	G	intergenic_region	MODIFIER	TP114-84-yheC	gene-TP114-84-gene-yheC	n.60573A>G
TP114	60574	A	G	intergenic_region	MODIFIER	TP114-84-yheC	gene-TP114-84-gene-yheC	n.60574A>G
TP114	60579	G	A	intergenic_region	MODIFIER	TP114-84-yheC	gene-TP114-84-gene-yheC	n.60579G>A
TP114	60586	C	T	intergenic_region	MODIFIER	TP114-84-yheC	gene-TP114-84-gene-yheC	n.60586C>T
TP114	60598	G	A	intergenic_region	MODIFIER	TP114-84-yheC	gene-TP114-84-gene-yheC	n.60598G>A
TP114	60603	T	C	intergenic_region	MODIFIER	TP114-84-yheC	gene-TP114-84-gene-yheC	n.60603T>C																																									100
TP114	60606	T	C	intergenic_region	MODIFIER	TP114-84-yheC	gene-TP114-84-gene-yheC	n.60606T>C
TP114	60607	A	G	intergenic_region	MODIFIER	TP114-84-yheC	gene-TP114-84-gene-yheC	n.60607A>G
TP114	60608	A	G	intergenic_region	MODIFIER	TP114-84-yheC	gene-TP114-84-gene-yheC	n.60608A>G
TP114	60609	A	G	intergenic_region	MODIFIER	TP114-84-yheC	gene-TP114-84-gene-yheC	n.60609A>G
TP114	60782	T	C	intergenic_region	MODIFIER	TP114-84-yheC	gene-TP114-84-gene-yheC	n.60782T>C
TP114	61179	T	C	missense_variant	MODERATE	yheC	gene-yheC	c.115T>C	p.Tyr39His	115/507	39/168
TP114	61254	A	G	missense_variant	MODERATE	yheC	gene-yheC	c.190A>G	p.Asn64Asp	190/507	64/168
TP114	61609	G	T	missense_variant	MODERATE	yheB	gene-yheB	c.46G>T	p.Gly16Cys	46/195	16/64
TP114	62185	G	A	missense_variant	MODERATE	ydhA	gene-ydhA	c.406G>A	p.Asp136Asn	406/978	136/325
TP114	62403	G	A	synonymous_variant	LOW	ydhA	gene-ydhA	c.624G>A	p.Leu208Leu	624/978	208/325
TP114	62657	G	A	missense_variant	MODERATE	ydhA	gene-ydhA	c.878G>A	p.Ser293Asn	878/978	293/325
TP114	63448	T	C	synonymous_variant	LOW	yhcA	gene-yhcA	c.312T>C	p.Gly104Gly	312/444	104/147
TP114	63528	G	A	missense_variant	MODERATE	yhcA	gene-yhcA	c.392G>A	p.Gly131Glu	392/444	131/147
TP114	63629	G	A	missense_variant	MODERATE	TP114-90	gene-TP114-90	c.46G>A	p.Ala16Thr	46/171	16/56																																						100
TP114	63682	CA	C	frameshift_variant	HIGH	TP114-90	gene-TP114-90	c.106delA	p.Thr36fs	106/171	36/56
TP114	63816	A	G	missense_variant	MODERATE	yhbB	gene-yhbB	c.52A>G	p.Thr18Ala	52/663	18/220
TP114	63849	G	A	missense_variant	MODERATE	yhbB	gene-yhbB	c.85G>A	p.Gly29Ser	85/663	29/220
TP114	64358	A	G	synonymous_variant	LOW	yhbB	gene-yhbB	c.594A>G	p.Glu198Glu	594/663	198/220
TP114	64454	G	T	missense_variant	MODERATE	TP114-92	gene-TP114-92	c.59G>T	p.Gly20Val	59/183	20/60
TP114	64556	C	T	missense_variant	MODERATE	TP114-92	gene-TP114-92	c.161C>T	p.Ser54Leu	161/183	54/60													100
TP114	64801	A	G	intergenic_region	MODIFIER
[truncated: 56 more columns]
