# Supplementary material for: High‐efficiency delivery of CRISPR‐Cas9 by engineered probiotics enables precise microbiome editing
Source: Mol Syst Biol. 2021 Oct 19;17(10):e10335. doi: 10.15252/msb.202110335 (PMC8527022; doi:10.15252/msb.202110335)
Supplement: Supplementary file 4 — Source Data for Expanded View and Appendix [file MSB-17-e10335-s002.zip]

Archive with 2 entries (2 files):
- msb202110335-sup-0008-SDataEVFigs.zip
- msb202110335-sup-0009-SDataAppendixFigs.zip
