# Supplementary material for: High‐efficiency delivery of CRISPR‐Cas9 by engineered probiotics enables precise microbiome editing
Source: Mol Syst Biol. 2021 Oct 19;17(10):e10335. doi: 10.15252/msb.202110335 (PMC8527022; doi:10.15252/msb.202110335)
Supplement: Supplementary file 5 — Source Data for Figure 1 [file MSB-17-e10335-s005.xlsx]

## Sheet: Figure 1
Figure 1b		Transconjugants/recipient
Time (d)	in vitro (n=3)					in vivo (n=5)
0	0		1.75e-05		5.5e-06	1e-06	1e-06	1e-06	1e-06	1e-06
2	0.0075		0.004394		0.0095
12	0.01125		0.007619		0.0075
24	0.033333		0.029503		0.018158	0.025	0.0008	0.0316	0.00202	1.36
48	0.030769		0.0275		0.015	0.12	0.19	1	0.0222	0.258
72	0.01619		0.050526		0.006894	1	0.979	4.2	2.17	0.354
96	0.01993		0.058333		0.021111	1.58	1.67	1.42	3.33	0.545
Figure 1f		CFU/mg feces E. coli
Time (d)	Target								Non-target
1	68100	218000	25200	10400					4710	909000	62900	3650
2	49800	120000	7870	7330					19200	17600	10500	18300
3	27900	27000	8880	14600					1860	6490	8460	12100
4	15700	5330	5450	1190					3530	2670	1920	1950
Figure 1g		CFU/mg feces E. coli
Time (d)	Target								Non-target
1	5369.13	5490.2	18648	1119.69	420000	49000	15900	26500	1073.83	313.726	3962.7	1853.28	630000	12700	4140	35300
2	11428.6	717.131	6206.9	735.695	5700	9460	3750	34200	5714.29	239.044	2758.62	3814.71	10800	2480	2500	15400
3	8677.69	1950	272.727	625	4000	19000	6900	30700	8264.46	2000	327.273	1562.5	20000	1000	1970	3950
4	8839.78	281.69	109.489	487.239	5770	10400	7610	21400	9944.75	91.5493	145.985	765.661	3850	8650	7070	7690
Figure 1h		CFU/mg feces E. coli
Time (d)	Target								Non-target
1	9450	186000	244000	16260.2	212766	15966.4	9523.81	7725.32	42300	1000000	88900	12195.1	106383	33613.4	47619.1	12446.4
2	5280	62100	5780	1347.52	1311	1437.5	57.1429	106.957	52800	55200	17300	2127.66	21850	13125	4285.71	1304.35
3	491	30200	20200	166.667	183.432	3.67893	71.0383	0.560224	141000	93000	82300	3703.7	5325.44	20066.9	1256.83	211.485
4	94.4	7490	15300	955.056	2147.24	10.8939	15.5251	32.1429	44400	8810	27000	12921.4	11042.9	1396.65	2283.11	57.1429
Figure 1i		Ratio CFU
Time (d)	Target								Non-target
1	1.16013	-0.62011	-0.39725	0.45474					-1.16013	0.620107	0.39725	-0.45474
2	0.413928	0.833669	-0.12521	-0.39735					-0.41393	-0.83367	0.125215	0.397347
3	1.17609	0.619119	0.021043	0.081567					-1.17609	-0.61912	-0.02104	-0.08157
4	0.648125	0.300216	0.453095	-0.21449					-0.64812	-0.30022	-0.4531	0.214488
Figure 1j		Ratio CFU
Time (d)	Target								Non-target
1	0.4	0.794702	0.793651	0.428571	0.833333	0.945946	0.824742	0.376623	0.6	0.205298	0.206349	0.571429	0.166667	0.054054	0.175258	0.623377
2	0.346154	0.792453	0.6	0.689655	0.666667	0.75	0.692308	0.161677	0.653846	0.207547	0.4	0.310345	0.333333	0.25	0.307692	0.838323
3	0.166667	0.950119	0.777778	0.886076	0.512195	0.493671	0.454545	0.285714	0.833333	0.049881	0.222222	0.113924	0.487805	0.506329	0.545455	0.714286
4	0.6	0.545455	0.518519	0.735849	0.470588	0.754717	0.428571	0.388889	0.4	0.454545	0.481481	0.264151	0.529412	0.245283	0.571429	0.611111
Figure 1k		Ratio CFU
Time (d)	Target								Non-target
1	0.18239	0.909091	0.382979	0.733333	0.571429	0.666667	0.322034	0.166667	0.81761	0.090909	0.617021	0.266667	0.428571	0.333333	0.677966	0.833333
2	0.0909091	0.172414	0.075786	0.25	0.387755	0.056604	0.098712	0.013158	0.909091	0.827586	0.924214	0.75	0.612245	0.943396	0.901288	0.986842
3	0.0034662	0.105882	0.002642	0.196787	0.043062	0.033298	0.000183	0.053498	0.996534	0.894118	0.997358	0.803213	0.956938	0.966702	0.999817	0.946502
4	0.00212049	0.324324	0.36	0.361702	0.068826	0.162791	0.00774	0.006754	0.99788	0.675676	0.64	0.638298	0.931174	0.837209	0.99226	0.993246
