# Supplementary material for: High‐efficiency delivery of CRISPR‐Cas9 by engineered probiotics enables precise microbiome editing
Source: Mol Syst Biol. 2021 Oct 19;17(10):e10335. doi: 10.15252/msb.202110335 (PMC8527022; doi:10.15252/msb.202110335)
Supplement: Supplementary file 6 — Source Data for Figure 2 [file MSB-17-e10335-s004.xlsx]

## Sheet: Figure 2
Figure 2b	Transconjugants/recipient
Cycle	eA-TP114			eB-TP114
0	0.00142	0.0008	0.00106	0.000292	0.00117	0.001
1	0.0667	0.0625	0.133	0.03	0.0238	0.00857
2	1.75	0.583	0.475	0.5	2.33	1.42
3	0.0417	0.0598	0.2	0.156	0.113	0.146
4	0.31	0.242	0.514	0.324	0.813	1.33
5	0.6	0.583	1.69	2.67	1.05	0.75
Figure 2c	Transconjugants/recipient
Condition	eA-TP114			TP114			eB-TP114
Solid conjugation	0.614	1.33	1.17	0.00142	0.0008	0.00106	0.35	0.5	0.5
Liquid conjugation	0.00464	0.00325	0.00689	0.000292	0.00117	0.001	0.625	0.817	0.45
Figure 2d	log Transconjugants/recipient CFU/mg feces
Time (h)	WT				eA-TP114				eB-TP114
0	-6	-6	-6	-6	-6	-6	-6	-6	-6	-6	-6	-6	*detection limit is -6
8	-3.1107	-1.23888	-2.727	-6	-6	-2.01974	-6	-1.79588	-0.73469	-0.46489	-2.90309	-0.74317
24	-1.1549	-0.19033	-2.727	-2.77815		-2.92082	-2.17609	-4	-0.82391	-0.53511	-0.65758	-0.66901
48	-0.33321	0.176091	-0.60206	-1.32222		-3.74036	-3.35539	-6	0.51491	0.109144	-0.36798	0.045757
72	0.60206	0.845098	0	-1.09691		-3.1347	-6	-2.79353	0.502675	0.455932	-0.52288	0.681241
96	-0.66421	-0.22185	-0.69897	-1.66901		-3.49485	-6	-1.05799	1.04576	0.221849	-1.52288	-0.72016
