# Supplementary material for: High‐efficiency delivery of CRISPR‐Cas9 by engineered probiotics enables precise microbiome editing
Source: Mol Syst Biol. 2021 Oct 19;17(10):e10335. doi: 10.15252/msb.202110335 (PMC8527022; doi:10.15252/msb.202110335)
Supplement: Supplementary file 7 — Source Data for Figure 3 [file MSB-17-e10335-s009.xlsx]

## Sheet: Figure 3
Figure 3c		log(CFU/mg feces)
Time (d)	Target						Non-Target
1	5.47108	6	5.45181	5.52703	5.21467	4.70443	2.77211	1.61083	2.57675	3.38091	2.86788	2.19928
2	4.90062	4.98928	5.39523	4.40735	4.52578	4.4034	2.59958	2.16537	2.69626	2.3404	3.00291	2.22731
3	4.716	4.81094	4.74254	4.98522	4.95468	3.93305	2.20412	0.769551	2.00218	1.71638	2.4318	2.30103
4	4.12301	4.62206	3.88606	4.63639	4.55026	4.13668	1.54898	0	2.18709	1.53948	3.72636	1.96598
Figure 3d		log(CFU/mg feces)
Time (d)	Target						Non-Target
1	5.59822	5.89734	5.44198	5.19609	5.29207	4.42022	4.68537	3.29528	2.9393	4.02	3.75696	3.4994
2	3.05306	5.54061	4.65758	4.27572	3.63999	2.86258	4.451	3.04576	3.68754	5.29691	3.67778	3.90833
3	2.9952	4.06019	4.48369	3.61815	1.37263	1.97093	4.40893	2.30686	3.4045	4.75284	4.16503	4.15801
4	2.44275	5.05924	4.38604	3.67321	1.93305	2.43771	4.43415	3.23533	4.4318	4.83291	4.27984	5.43771
Figure 3e		ratio CFU
Time (d)	Target						Non-Target
1	500	25000	750	140	222.222	320	0.002	4e-05	0.001333	0.007143	0.0045	0.003125
2	200	666.667	500	116.667	33.3333	150	0.005	0.0015	0.002	0.008571	0.03	0.006667
3	325	11000	550	1857.14	333.333	42.8571	0.003077	9.09e-05	0.001818	0.000538	0.003	0.023333
4	375	41884.8	50	1250	6.66667	148.148	0.002667	2.39e-05	0.02	0.0008	0.15	0.00675
Figure 3f		ratio CFU
Time (d)	Target						Non-Target
1	8.18182	400	318.182	15	34.2857	8.33333	0.122222	0.0025	0.003143	0.066667	0.029167	0.12
2	0.04	312.5	9.33333	0.095238	0.916667	0.09	25	0.0032	0.107143	10.5	1.09091	11.1111
3	0.038571	56.6667	12	0.073333	0.001613	0.0065	25.9259	0.017647	0.083333	13.6364	620	153.846
4	0.0102	66.6667	0.9	0.069231	0.0045	0.001	98.0392	0.015	1.11111	14.4444	222.222	1000
