# Supplementary material for: High‐efficiency delivery of CRISPR‐Cas9 by engineered probiotics enables precise microbiome editing
Source: Mol Syst Biol. 2021 Oct 19;17(10):e10335. doi: 10.15252/msb.202110335 (PMC8527022; doi:10.15252/msb.202110335)
Supplement: Supplementary file 8 — Source Data for Figure 4 [file MSB-17-e10335-s007.xlsx]

## Sheet: Figure 4
Figure 4a		Transconjugants/recipient
Strain	log transfer rate/h
EcN	-1.42597	-1.1549	-1.33866
AACSI10	-2.20761	-2.07058	-2.16431
AACSI06	-1.17718	-1.42597	-1.23284
AACSI07	-1.75696	-1.90309	-2.12494
AACSI05	-0.98928	-0.77469	-1.37727
CP9	-1.19044	-0.80967	-1.22185
RS218	-2.15802	-2.12494	-1.70664
J96	-1.38038	-1.83565	-1.42597
MT78	-2.4908	-2.36603	-2.451
C. rodentium	-1.727	-1.451	-1.33866
Figure 4b			C. rodentium log(CFU/mg feces)
Time (d)	DBS100					KN04
0	0	0	0	0	0	0	0	0	0	0
1	0	1.25964	3.01609	1.91602	0.949491	2.26228	1.17231	0	0.342944	4.77276
2	2.16749	1.94692	6.08267	0.761954	1.48945	1.61979	3.37239	0	1.49757	4.14377
3	3.836	3.25964	5.31277	3.03285	3.24924	3.12494	3.58294	1.47588	2.63639	3.46852
4	5.36318	3.94885	6.09286	3.17914	4.98576	4.22915	4.76955	2.90176	3.89571	5.09691
5	5.78371	5.54843	4.383	6.16115	6.43415	5.42651	5.49276	4.46218	4.60957	5.06446
6	5.91364	5.33724	5.90425	5.11919	6.74036	6.04922	7.07918	5.79169	3.64519	3.70848
7	5.75874	6.81642	6.13224	5.59959	6.37353	5.943	5.65801	5.13672	5.5611	6.45025
8	5.11634	6.14367	5.84771	5.95273	5.61888	6.07918	5.87099	6.07188	5.95713	6.13988
9	5.47645	6.02411	6.63107	5.88941	6.37675	5.38202	6.22272	5.65801	5.91169	5.54282
10	5.48812	5.34582	5.54161	5.98476	6.03858	6.35025	6.40483	5.71181	6.0607	6.13988
11	5.31158	5.74819	4.47658	5.52611	5.00436	6.2833	5.38202	5.1038	5.81624	5.30103
14	3.61866	3.47496	3.44639	5.06677	4.11318	5.04532	3.32331	4.59774	5.12385	4.8911
16	0	1.90745	1.71897	4.34342	1.2281	2.90746	1.29101	3.60438	1.88941	3.26228
18	0	0	0	3.07918	0	0	0.477556	1.5817	0	1.62964
Figure 4c			C. rodentium log(CFU/mg feces)
Time (d)	PBS treated mice
0	0	0	0	0
2	0	0	4.18932	1.4023
4	3.22915	0.798603	5.77658	3.57675
6	4.31277	1.68719	4.20412	6.62709
8	5.8223	5.4437	6.17881	6.37675
Figure 4d			C. rodentium log(CFU/mg feces)
Time (d)	DBS100 in Sm treated mice					KN04 in Sm treated mice
0	0	0	0	0	0	0	0	0	0	0
2	1.43573	0	0	0	0	5.98716	5.93721	4.78761	6.18442	3.98716
4	0	0	0	0	0	4.87943	6.8653	6.56463	5.25084	6.06677
6	0	0.91364	6.49381	0	0	5.05552	5.59346	5.61439	4.63202	5.16115
8	0	0	3.7048	0	0.723538	4.95326	4	3.27709	4.36653	3.81673
Figure 4e			C. rodentium log(CFU/mg feces)
Time (d)	KN01 + TP114				COP
0	0	0	0	0	0	0	0	0
2	2.20412	0.939302	3.2507	1.82391	2.56463	0	0	0
4	3.41859	0.937418	5.13077	4.96585	4.71745	1.3827	2.11422	1.82391
6	6.21824	2.55284	4.63451	6.40524	5.6768	4.11351	1.32331	4.97927
8	5.9272	5.24413	5.8962	5.59501	4.79049	6.1079	5.39794	5.99759
Figure 4f			C. rodentium log(CFU/mg feces)
Time (d)	KN01 + eB-TP114				eB-COP
0	0	0	0	0	0	0	0	0
2	4.33724	2.32179	3.48337	3.23657	1.78773	2.54407	1.68298	0.838632
4	5.94119	3.72452	2.01773	2.91186	0.242604	0	1.14066	0
6	6.01924	5.3812	3.2644	1.25181	0	0	0	0
8	5.85543	6.04096	5.31128	6.18542	0	0	0	0
